# Supplementary material for: Pass-through of the Oakland, California, sugar-sweetened beverage tax in food stores two years post-implementation: A difference-in-differences study
Source: PLoS One. 2021 Jan 4;16(1):e0244884. doi: 10.1371/journal.pone.0244884 (PMC7781485; doi:10.1371/journal.pone.0244884)
Supplement: S1 Dataset — (CSV) [file pone.0244884.s003.csv]

site	fu	busid	a1	productname	oak_taxed	bev_cat_7	size_indvdl	actual_peroz
Oakland	Baseline	30101	Chain Convenience Store	Aquafina Water 20 oz	Untaxed	Bottled Water	Individual-size	7.4500003
Oakland	Baseline	30101	Chain Convenience Store	Arizona Green Tea 23 oz	Taxed	Ready-to-Drink Tea and Coffee	Individual-size	4.304348
Oakland	Baseline	30101	Chain Convenience Store	Cheapest Bottled Water 20 oz	Untaxed	Bottled Water	Individual-size	7.4500003
Oakland	Baseline	30101	Chain Convenience Store	Chocolate Milk, Any Fat % (Cheapest) 14 oz	Untaxed	Milk	Individual-size	12.785713
Oakland	Baseline	30101	Chain Convenience Store	Coca-Cola 12 oz	Taxed	Soda	Individual-size	9.916667
Oakland	Baseline	30101	Chain Convenience Store	Coca-Cola 2 L	Taxed	Soda	Family-size	3.386169
Oakland	Baseline	30101	Chain Convenience Store	Coca-Cola 20 oz	Taxed	Soda	Individual-size	7.5000005
Oakland	Baseline	30101	Chain Convenience Store	Diet Coke 12 oz	Untaxed	Soda	Individual-size	9.916667
Oakland	Baseline	30101	Chain Convenience Store	Diet Coke 2 L	Untaxed	Soda	Family-size	3.386169
Oakland	Baseline	30101	Chain Convenience Store	Diet Coke 20 oz	Untaxed	Soda	Individual-size	7.5000005
Oakland	Baseline	30101	Chain Convenience Store	Diet Dr. Pepper 20 oz	Untaxed	Soda	Individual-size	6.25
Oakland	Baseline	30101	Chain Convenience Store	Diet Pepsi 20 oz	Untaxed	Soda	Individual-size	7.5000005
Oakland	Baseline	30101	Chain Convenience Store	Dr. Pepper 20 oz	Taxed	Soda	Individual-size	6.25
Oakland	Baseline	30101	Chain Convenience Store	Gatorade 20 oz	Taxed	Sports Drinks	Individual-size	5
Oakland	Baseline	30101	Chain Convenience Store	Milk, 1%, Unflavored (Cheapest) 0.5 gal	Untaxed	Milk	Family-size	4.671875
Oakland	Baseline	30101	Chain Convenience Store	Milk, 1%, Unflavored (Cheapest) 1 gal	Untaxed	Milk	Family-size	3.1171875
Oakland	Baseline	30101	Chain Convenience Store	Milk, 2%, Unflavored (Cheapest) 0.5 gal	Untaxed	Milk	Family-size	4.671875
Oakland	Baseline	30101	Chain Convenience Store	Milk, 2%, Unflavored (Cheapest) 1 gal	Untaxed	Milk	Family-size	3.1171875
Oakland	Baseline	30101	Chain Convenience Store	Milk, Whole, Unflavored (Cheapest) 0.5 gal	Untaxed	Milk	Family-size	4.671875
Oakland	Baseline	30101	Chain Convenience Store	Milk, Whole, Unflavored (Cheapest) 1 gal	Untaxed	Milk	Family-size	3.1171875
Oakland	Baseline	30101	Chain Convenience Store	Monster 16 oz	Taxed	Energy Drinks	Individual-size	12.5
Oakland	Baseline	30101	Chain Convenience Store	Monster Zero Ultra 16 oz	Untaxed	Energy Drinks	Individual-size	12.5
Oakland	Baseline	30101	Chain Convenience Store	Pepsi 12 oz	Taxed	Soda	Individual-size	9.916667
Oakland	Baseline	30101	Chain Convenience Store	Pepsi 20 oz	Taxed	Soda	Individual-size	7.5000005
Oakland	Baseline	30101	Chain Convenience Store	Red Bull 16 oz	Taxed	Energy Drinks	Individual-size	24.9375
Oakland	Baseline	30101	Chain Convenience Store	Red Bull Sugarfree 12 oz	Untaxed	Energy Drinks	Individual-size	22.250002
Oakland	Baseline	30101	Chain Convenience Store	Red Bull Sugarfree 16 oz	Untaxed	Energy Drinks	Individual-size	24.9375
Oakland	Baseline	30101	Chain Convenience Store	Red Bull Sugarfree 8.4 oz	Untaxed	Energy Drinks	Individual-size	29.642857
Oakland	Baseline	30101	Chain Convenience Store	Tropicana 100% Juice (Orange) 12 oz	Untaxed	Juice	Individual-size	16.583334
Oakland	Baseline	30201	Supermarket	Arizona Green Tea 128 oz	Taxed	Ready-to-Drink Tea and Coffee	Family-size	2.3359375
Oakland	Baseline	30201	Supermarket	Arizona Green Tea 23 oz	Taxed	Ready-to-Drink Tea and Coffee	Individual-size	3.4347827
Oakland	Baseline	30201	Supermarket	Arizona Zero Calorie Green Tea 128 oz	Untaxed	Ready-to-Drink Tea and Coffee	Family-size	2.3359375
Oakland	Baseline	30201	Supermarket	Arizona Zero Calorie Green Tea 23 oz	Untaxed	Ready-to-Drink Tea and Coffee	Individual-size	3.4347827
Oakland	Baseline	30201	Supermarket	Capri Sun Juice 10 pk/6 oz	Taxed	Juice	Family-size	5.9166665
Oakland	Baseline	30201	Supermarket	Chocolate Milk, Any Fat % (Cheapest) 1 gal	Untaxed	Milk	Family-size	3.8984373
Oakland	Baseline	30201	Supermarket	Chocolate Milk, Any Fat % (Cheapest) 14 oz	Untaxed	Milk	Individual-size	13.500001
Oakland	Baseline	30201	Supermarket	Coca-Cola 1.25 L	Taxed	Soda	Family-size	2.3658824
Oakland	Baseline	30201	Supermarket	Coca-Cola 12 pk/12 oz	Taxed	Soda	Family-size	4.5069442
Oakland	Baseline	30201	Supermarket	Coca-Cola 2 L	Taxed	Soda	Family-size	1.4638897
Oakland	Baseline	30201	Supermarket	Coca-Cola 20 oz	Taxed	Soda	Individual-size	9.9499998
Oakland	Baseline	30201	Supermarket	Coca-Cola 6 pk/7.5 oz	Taxed	Soda	Family-size	6.644444
Oakland	Baseline	30201	Supermarket	Diet Coke 1.25 L	Untaxed	Soda	Family-size	2.3658824
Oakland	Baseline	30201	Supermarket	Diet Coke 12 pk/12 oz	Untaxed	Soda	Family-size	4.5069442
Oakland	Baseline	30201	Supermarket	Diet Coke 2 L	Untaxed	Soda	Family-size	1.4638897
Oakland	Baseline	30201	Supermarket	Diet Coke 20 oz	Untaxed	Soda	Individual-size	9.9499998
Oakland	Baseline	30201	Supermarket	Diet Coke 6 pk/7.5 oz	Untaxed	Soda	Family-size	6.644444
Oakland	Baseline	30201	Supermarket	Diet Dr. Pepper 20 oz	Untaxed	Soda	Individual-size	9.4499998
Oakland	Baseline	30201	Supermarket	Diet Mountain Dew 2 L	Untaxed	Soda	Family-size	2.9425662
Oakland	Baseline	30201	Supermarket	Diet Pepsi 12 pk/12 oz	Untaxed	Soda	Family-size	3.4652777
Oakland	Baseline	30201	Supermarket	Diet Pepsi 2 L	Untaxed	Soda	Family-size	2.9425662
Oakland	Baseline	30201	Supermarket	Dr. Pepper 2 L	Taxed	Soda	Family-size	2.9425662
Oakland	Baseline	30201	Supermarket	Dr. Pepper 20 oz	Taxed	Soda	Individual-size	9.4499998
Oakland	Baseline	30201	Supermarket	Gatorade 32 oz	Taxed	Sports Drinks	Individual-size	3.125
Oakland	Baseline	30201	Supermarket	Gatorade 8 pk/20 oz	Taxed	Sports Drinks	Family-size	3.125
Oakland	Baseline	30201	Supermarket	Gatorade G2 32 oz	Taxed	Sports Drinks	Individual-size	3.125
Oakland	Baseline	30201	Supermarket	Gatorade G2 8 pk/20 oz	Taxed	Sports Drinks	Family-size	3.125
Oakland	Baseline	30201	Supermarket	Kool Aid Jammers 10 pk/6 oz	Taxed	Juice	Family-size	4.6500001
Oakland	Baseline	30201	Supermarket	Milk, 1%, Unflavored (Cheapest) 0.5 gal	Untaxed	Milk	Family-size	4.046875
Oakland	Baseline	30201	Supermarket	Milk, 1%, Unflavored (Cheapest) 1 gal	Untaxed	Milk	Family-size	2.3359375
Oakland	Baseline	30201	Supermarket	Milk, 2%, Unflavored (Cheapest) 0.5 gal	Untaxed	Milk	Family-size	4.046875
Oakland	Baseline	30201	Supermarket	Milk, 2%, Unflavored (Cheapest) 1 gal	Untaxed	Milk	Family-size	2.3359375
Oakland	Baseline	30201	Supermarket	Milk, Skim, Unflavored (Cheapest) 0.5 gal	Untaxed	Milk	Family-size	4.046875
Oakland	Baseline	30201	Supermarket	Milk, Whole, Unflavored (Cheapest) 0.5 gal	Untaxed	Milk	Family-size	4.046875
Oakland	Baseline	30201	Supermarket	Milk, Whole, Unflavored (Cheapest) 1 gal	Untaxed	Milk	Family-size	2.3359375
Oakland	Baseline	30201	Supermarket	Minute Maid (Fruit Punch) 59 oz	Taxed	Juice	Family-size	2.1186442
Oakland	Baseline	30201	Supermarket	Minute Maid 100% Juice (Orange) 59 oz	Untaxed	Juice	Family-size	5.5762711
Oakland	Baseline	30201	Supermarket	Monster 16 oz	Taxed	Energy Drinks	Individual-size	12.5
Oakland	Baseline	30201	Supermarket	Monster 4 pk/16 oz	Taxed	Energy Drinks	Family-size	10.921875
Oakland	Baseline	30201	Supermarket	Monster Zero Ultra 16 oz	Untaxed	Energy Drinks	Individual-size	12.5
Oakland	Baseline	30201	Supermarket	Mountain Dew 2 L	Taxed	Soda	Family-size	2.9425662
Oakland	Baseline	30201	Supermarket	Pepsi 12 pk/12 oz	Taxed	Soda	Family-size	3.4652777
Oakland	Baseline	30201	Supermarket	Pepsi 2 L	Taxed	Soda	Family-size	2.9425662
Oakland	Baseline	30201	Supermarket	Pepsi 20 oz	Taxed	Soda	Individual-size	9.4499998
Oakland	Baseline	30201	Supermarket	Powerade 32 oz	Taxed	Sports Drinks	Individual-size	3.7500002
Oakland	Baseline	30201	Supermarket	Powerade 8 pk/20 oz	Taxed	Sports Drinks	Family-size	3.7437499
Oakland	Baseline	30201	Supermarket	Powerade Zero 32 oz	Untaxed	Sports Drinks	Individual-size	3.7500002
Oakland	Baseline	30201	Supermarket	Pure Leaf Sweet Tea 18.5 oz	Taxed	Ready-to-Drink Tea and Coffee	Individual-size	8.1081076
Oakland	Baseline	30201	Supermarket	Pure Leaf Sweet Tea 64 oz	Taxed	Ready-to-Drink Tea and Coffee	Family-size	3.90625
Oakland	Baseline	30201	Supermarket	Pure Leaf Unsweetened Tea 18.5 oz	Untaxed	Ready-to-Drink Tea and Coffee	Individual-size	8.1081076
Oakland	Baseline	30201	Supermarket	RC Cola 2 L	Taxed	Soda	Family-size	2.9425662
Oakland	Baseline	30201	Supermarket	Red Bull 12 oz	Taxed	Energy Drinks	Individual-size	20.833332
Oakland	Baseline	30201	Supermarket	Red Bull 4 pk/8.4 oz	Taxed	Energy Drinks	Family-size	17.827379
Oakland	Baseline	30201	Supermarket	Red Bull 8.4 oz	Taxed	Energy Drinks	Individual-size	27.261904
Oakland	Baseline	30201	Supermarket	Red Bull Sugarfree 12 oz	Untaxed	Energy Drinks	Individual-size	20.833332
Oakland	Baseline	30201	Supermarket	Red Bull Sugarfree 8.4 oz	Untaxed	Energy Drinks	Individual-size	27.261904
Oakland	Baseline	30201	Supermarket	Starbucks Frappuccino (coffee flavor) 13.7 oz	Taxed	Ready-to-Drink Tea and Coffee	Individual-size	18.175182
Oakland	Baseline	30201	Supermarket	Starbucks Frappuccino (coffee flavor) 4 pk/9.5 oz	Taxed	Ready-to-Drink Tea and Coffee	Family-size	13.131578
Oakland	Baseline	30201	Supermarket	Tropicana 100% Juice (Orange) 59 oz	Untaxed	Juice	Family-size	5.0847454
Oakland	Baseline	30201	Supermarket	Vitamin Water 20 oz	Taxed	Sports Drinks	Individual-size	6.25
Oakland	Baseline	30201	Supermarket	Vitamin Water 6 pk/16.9 oz	Taxed	Sports Drinks	Family-size	5.9072976
Oakland	Baseline	30201	Supermarket	Vitamin Water Zero 20 oz	Untaxed	Sports Drinks	Individual-size	6.25
Oakland	Baseline	30202	Supermarket	Capri Sun Juice 10 pk/6 oz	Taxed	Juice	Family-size	4.166667
Oakland	Baseline	30202	Supermarket	Chocolate Milk, Any Fat % (Cheapest) 0.5 gal	Untaxed	Milk	Family-size	5.921875
Oakland	Baseline	30202	Supermarket	Chocolate Milk, Any Fat % (Cheapest) 14 oz	Untaxed	Milk	Individual-size	10.642858
Oakland	Baseline	30202	Supermarket	Coca-Cola 1.25 L	Taxed	Soda	Family-size	2.9573531
Oakland	Baseline	30202	Supermarket	Coca-Cola 2 L	Taxed	Soda	Family-size	3.0904338
Oakland	Baseline	30202	Supermarket	Diet Coke 12 pk/12 oz	Untaxed	Soda	Family-size	4.8541665
Oakland	Baseline	30202	Supermarket	Diet Coke 2 L	Untaxed	Soda	Family-size	3.0904338
Oakland	Baseline	30202	Supermarket	Diet Coke 20 oz	Untaxed	Soda	Individual-size	8.3499994
Oakland	Baseline	30202	Supermarket	Diet Dr. Pepper 12 pk/12 oz	Untaxed	Soda	Family-size	4.8541665
Oakland	Baseline	30202	Supermarket	Diet Dr. Pepper 2 L	Untaxed	Soda	Family-size	2.4693897
Oakland	Baseline	30202	Supermarket	Diet Pepsi 12 pk/12 oz	Untaxed	Soda	Family-size	4.8541665
Oakland	Baseline	30202	Supermarket	Diet Pepsi 2 L	Untaxed	Soda	Family-size	2.4693897
Oakland	Baseline	30202	Supermarket	Diet Pepsi 20 oz	Untaxed	Soda	Individual-size	9.9499998
Oakland	Baseline	30202	Supermarket	Dr. Pepper 12 pk/12 oz	Taxed	Soda	Family-size	4.8541665
Oakland	Baseline	30202	Supermarket	Dr. Pepper 2 L	Taxed	Soda	Family-size	2.4693897
Oakland	Baseline	30202	Supermarket	Gatorade 32 oz	Taxed	Sports Drinks	Individual-size	2.78125
Oakland	Baseline	30202	Supermarket	Gatorade 8 pk/20 oz	Taxed	Sports Drinks	Family-size	3.125
Oakland	Baseline	30202	Supermarket	Gatorade G2 32 oz	Taxed	Sports Drinks	Individual-size	2.78125
Oakland	Baseline	30202	Supermarket	Gatorade G2 8 pk/20 oz	Taxed	Sports Drinks	Family-size	3.125
Oakland	Baseline	30202	Supermarket	Kool Aid Jammers 10 pk/6 oz	Taxed	Juice	Family-size	4.166667
Oakland	Baseline	30202	Supermarket	Milk, 1%, Unflavored (Cheapest) 0.5 gal	Untaxed	Milk	Family-size	3.578125
Oakland	Baseline	30202	Supermarket	Milk, 1%, Unflavored (Cheapest) 1 gal	Untaxed	Milk	Family-size	2.3359375
Oakland	Baseline	30202	Supermarket	Milk, 2%, Unflavored (Cheapest) 0.5 gal	Untaxed	Milk	Family-size	3.578125
Oakland	Baseline	30202	Supermarket	Milk, 2%, Unflavored (Cheapest) 1 gal	Untaxed	Milk	Family-size	2.3359375
Oakland	Baseline	30202	Supermarket	Milk, Skim, Unflavored (Cheapest) 0.5 gal	Untaxed	Milk	Family-size	3.578125
Oakland	Baseline	30202	Supermarket	Milk, Skim, Unflavored (Cheapest) 1 gal	Untaxed	Milk	Family-size	2.3359375
Oakland	Baseline	30202	Supermarket	Milk, Whole, Unflavored (Cheapest) 0.5 gal	Untaxed	Milk	Family-size	3.578125
Oakland	Baseline	30202	Supermarket	Milk, Whole, Unflavored (Cheapest) 1 gal	Untaxed	Milk	Family-size	2.3359375
Oakland	Baseline	30202	Supermarket	Minute Maid 100% Juice (Orange) 59 oz	Untaxed	Juice	Family-size	5.9152546
Oakland	Baseline	30202	Supermarket	Monster 16 oz	Taxed	Energy Drinks	Individual-size	12.5
Oakland	Baseline	30202	Supermarket	Monster Zero Ultra 16 oz	Untaxed	Energy Drinks	Individual-size	12.5
Oakland	Baseline	30202	Supermarket	Monster Zero Ultra 4 pk/16 oz	Untaxed	Energy Drinks	Family-size	9.359375
Oakland	Baseline	30202	Supermarket	Pepsi 1.25 L	Taxed	Soda	Family-size	2.9573531
Oakland	Baseline	30202	Supermarket	Pepsi 12 pk/12 oz	Taxed	Soda	Family-size	4.8541665
Oakland	Baseline	30202	Supermarket	Pepsi 2 L	Taxed	Soda	Family-size	2.4693897
Oakland	Baseline	30202	Supermarket	Pepsi 20 oz	Taxed	Soda	Individual-size	9.9499998
Oakland	Baseline	30202	Supermarket	Powerade 32 oz	Taxed	Sports Drinks	Individual-size	3.90625
Oakland	Baseline	30202	Supermarket	Powerade Zero 32 oz	Untaxed	Sports Drinks	Individual-size	3.90625
Oakland	Baseline	30202	Supermarket	Pure Leaf Sweet Tea 18.5 oz	Taxed	Ready-to-Drink Tea and Coffee	Individual-size	10.756757
Oakland	Baseline	30202	Supermarket	Red Bull 12 oz	Taxed	Energy Drinks	Individual-size	20.833332
Oakland	Baseline	30202	Supermarket	Red Bull 16 oz	Taxed	Energy Drinks	Individual-size	28.062498
Oakland	Baseline	30202	Supermarket	Red Bull 8.4 oz	Taxed	Energy Drinks	Individual-size	23.809525
Oakland	Baseline	30202	Supermarket	Red Bull Sugarfree 12 oz	Untaxed	Energy Drinks	Individual-size	20.833332
Oakland	Baseline	30202	Supermarket	Red Bull Sugarfree 4 pk/8.4 oz	Untaxed	Energy Drinks	Family-size	29.732141
Oakland	Baseline	30202	Supermarket	Red Bull Sugarfree 8.4 oz	Untaxed	Energy Drinks	Individual-size	23.809525
Oakland	Baseline	30202	Supermarket	Starbucks Frappuccino (coffee flavor) 13.7 oz	Taxed	Ready-to-Drink Tea and Coffee	Individual-size	21.824818
Oakland	Baseline	30202	Supermarket	Vitamin Water 20 oz	Taxed	Sports Drinks	Individual-size	5
Oakland	Baseline	30202	Supermarket	Vitamin Water Zero 20 oz	Untaxed	Sports Drinks	Individual-size	5
Oakland	Baseline	30204	Non-chain Convenience Store	Coca-Cola 12 oz	Taxed	Soda	Individual-size	8.333334
Oakland	Baseline	30205	Chain Convenience Store	Arizona Green Tea 23 oz	Taxed	Ready-to-Drink Tea and Coffee	Individual-size	4.304348
Oakland	Baseline	30205	Chain Convenience Store	Coca-Cola 20 oz	Taxed	Soda	Individual-size	9.1000004
Oakland	Baseline	30205	Chain Convenience Store	Diet Pepsi 20 oz	Untaxed	Soda	Individual-size	8.8500004
Oakland	Baseline	30205	Chain Convenience Store	Pepsi 20 oz	Taxed	Soda	Individual-size	8.8500004
Oakland	Baseline	30206	Drug Store/Pharmacy	Aquafina Water 20 oz	Untaxed	Bottled Water	Individual-size	8.4499998
Oakland	Baseline	30206	Drug Store/Pharmacy	Arizona Green Tea 128 oz	Taxed	Ready-to-Drink Tea and Coffee	Family-size	2.3359375
Oakland	Baseline	30206	Drug Store/Pharmacy	Capri Sun Juice 10 pk/6 oz	Taxed	Juice	Family-size	6.6500001
Oakland	Baseline	30206	Drug Store/Pharmacy	Cheapest Bottled Water 20 oz	Untaxed	Bottled Water	Individual-size	4.9499998
Oakland	Baseline	30206	Drug Store/Pharmacy	Chocolate Milk, Any Fat % (Cheapest) 14 oz	Untaxed	Milk	Individual-size	12.071429
Oakland	Baseline	30206	Drug Store/Pharmacy	Coca-Cola 12 pk/12 oz	Taxed	Soda	Family-size	4.3680558
Oakland	Baseline	30206	Drug Store/Pharmacy	Coca-Cola 2 L	Taxed	Soda	Family-size	3.2383018
Oakland	Baseline	30206	Drug Store/Pharmacy	Coca-Cola 20 oz	Taxed	Soda	Individual-size	9.4499998
Oakland	Baseline	30206	Drug Store/Pharmacy	Dasani Water 20 oz	Untaxed	Bottled Water	Individual-size	9.4499998
Oakland	Baseline	30206	Drug Store/Pharmacy	Diet Coke 12 pk/12 oz	Untaxed	Soda	Family-size	4.3680558
Oakland	Baseline	30206	Drug Store/Pharmacy	Diet Coke 2 L	Untaxed	Soda	Family-size	3.2383018
Oakland	Baseline	30206	Drug Store/Pharmacy	Diet Coke 20 oz	Untaxed	Soda	Individual-size	9.4499998
Oakland	Baseline	30206	Drug Store/Pharmacy	Diet Dr. Pepper 2 L	Untaxed	Soda	Family-size	3.0904338
Oakland	Baseline	30206	Drug Store/Pharmacy	Diet Pepsi 12 pk/12 oz	Untaxed	Soda	Family-size	2.5416667
Oakland	Baseline	30206	Drug Store/Pharmacy	Diet Pepsi 20 oz	Untaxed	Soda	Individual-size	9.4499998
Oakland	Baseline	30206	Drug Store/Pharmacy	Dr. Pepper 12 pk/12 oz	Taxed	Soda	Family-size	2.5416667
Oakland	Baseline	30206	Drug Store/Pharmacy	Dr. Pepper 2 L	Taxed	Soda	Family-size	3.0904338
Oakland	Baseline	30206	Drug Store/Pharmacy	Kool Aid Jammers 10 pk/6 oz	Taxed	Juice	Family-size	4.9833336
Oakland	Baseline	30206	Drug Store/Pharmacy	Milk, 1%, Unflavored (Cheapest) 1 gal	Untaxed	Milk	Family-size	2.3359375
Oakland	Baseline	30206	Drug Store/Pharmacy	Milk, 2%, Unflavored (Cheapest) 0.5 gal	Untaxed	Milk	Family-size	4.515625
Oakland	Baseline	30206	Drug Store/Pharmacy	Milk, 2%, Unflavored (Cheapest) 1 gal	Untaxed	Milk	Family-size	2.3359375
Oakland	Baseline	30206	Drug Store/Pharmacy	Milk, Whole, Unflavored (Cheapest) 0.5 gal	Untaxed	Milk	Family-size	4.515625
Oakland	Baseline	30206	Drug Store/Pharmacy	Milk, Whole, Unflavored (Cheapest) 1 gal	Untaxed	Milk	Family-size	2.3359375
Oakland	Baseline	30206	Drug Store/Pharmacy	Monster 24 oz	Taxed	Energy Drinks	Individual-size	13.708334
Oakland	Baseline	30206	Drug Store/Pharmacy	Monster Zero Ultra 16 oz	Untaxed	Energy Drinks	Individual-size	16.1875
Oakland	Baseline	30206	Drug Store/Pharmacy	Monster Zero Ultra 24 oz	Untaxed	Energy Drinks	Individual-size	13.708334
Oakland	Baseline	30206	Drug Store/Pharmacy	Mountain Dew 2 L	Taxed	Soda	Family-size	3.0904338
Oakland	Baseline	30206	Drug Store/Pharmacy	Pepsi 12 pk/12 oz	Taxed	Soda	Family-size	2.5416667
Oakland	Baseline	30206	Drug Store/Pharmacy	Pepsi 2 L	Taxed	Soda	Family-size	3.0904338
Oakland	Baseline	30206	Drug Store/Pharmacy	Pepsi 20 oz	Taxed	Soda	Individual-size	9.4499998
Oakland	Baseline	30206	Drug Store/Pharmacy	Powerade 32 oz	Taxed	Sports Drinks	Individual-size	4.96875
Oakland	Baseline	30206	Drug Store/Pharmacy	Red Bull 12 oz	Taxed	Energy Drinks	Individual-size	26.583334
Oakland	Baseline	30206	Drug Store/Pharmacy	Red Bull 8.4 oz	Taxed	Energy Drinks	Individual-size	23.809525
Oakland	Baseline	30206	Drug Store/Pharmacy	Red Bull Sugarfree 12 oz	Untaxed	Energy Drinks	Individual-size	26.583334
Oakland	Baseline	30206	Drug Store/Pharmacy	Red Bull Sugarfree 8.4 oz	Untaxed	Energy Drinks	Individual-size	23.809525
Oakland	Baseline	30206	Drug Store/Pharmacy	Vitamin Water 20 oz	Taxed	Sports Drinks	Individual-size	8.9499998
Oakland	Baseline	30206	Drug Store/Pharmacy	Vitamin Water Zero 20 oz	Untaxed	Sports Drinks	Individual-size	8.9499998
Oakland	Baseline	30207	Drug Store/Pharmacy	Aquafina Water 20 oz	Untaxed	Bottled Water	Individual-size	4.9499998
Oakland	Baseline	30207	Drug Store/Pharmacy	Coca-Cola 20 oz	Taxed	Soda	Individual-size	11.45
Oakland	Baseline	30207	Drug Store/Pharmacy	Diet Coke 20 oz	Untaxed	Soda	Individual-size	7.5000005
Oakland	Baseline	30207	Drug Store/Pharmacy	Diet Pepsi 12 pk/12 oz	Untaxed	Soda	Family-size	2.3125
Oakland	Baseline	30207	Drug Store/Pharmacy	Diet Pepsi 20 oz	Untaxed	Soda	Individual-size	10.950001
Oakland	Baseline	30207	Drug Store/Pharmacy	Dr. Pepper 20 oz	Taxed	Soda	Individual-size	7.5000005
Oakland	Baseline	30207	Drug Store/Pharmacy	Monster 16 oz	Taxed	Energy Drinks	Individual-size	17.3125
Oakland	Baseline	30207	Drug Store/Pharmacy	Pepsi 20 oz	Taxed	Soda	Individual-size	10.950001
Oakland	Baseline	30207	Drug Store/Pharmacy	Pure Leaf Sweet Tea 18.5 oz	Taxed	Ready-to-Drink Tea and Coffee	Individual-size	11.837838
Oakland	Baseline	30207	Drug Store/Pharmacy	Pure Leaf Unsweetened Tea 18.5 oz	Untaxed	Ready-to-Drink Tea and Coffee	Individual-size	11.837838
Oakland	Baseline	30207	Drug Store/Pharmacy	Starbucks Frappuccino (coffee flavor) 13.7 oz	Taxed	Ready-to-Drink Tea and Coffee	Individual-size	21.824818
Oakland	Baseline	30302	Supermarket	Arizona Green Tea 128 oz	Taxed	Ready-to-Drink Tea and Coffee	Family-size	1.953125
Oakland	Baseline	30302	Supermarket	Arizona Green Tea 23 oz	Taxed	Ready-to-Drink Tea and Coffee	Individual-size	3.4347827
Oakland	Baseline	30302	Supermarket	Arizona Zero Calorie Green Tea 128 oz	Untaxed	Ready-to-Drink Tea and Coffee	Family-size	1.953125
Oakland	Baseline	30302	Supermarket	Capri Sun Juice 10 pk/6 oz	Taxed	Juice	Family-size	4.166667
Oakland	Baseline	30302	Supermarket	Chocolate Milk, Any Fat % (Cheapest) 0.5 gal	Untaxed	Milk	Family-size	5.609375
Oakland	Baseline	30302	Supermarket	Chocolate Milk, Any Fat % (Cheapest) 1 gal	Untaxed	Milk	Family-size	2.921875
Oakland	Baseline	30302	Supermarket	Chocolate Milk, Any Fat % (Cheapest) 14 oz	Untaxed	Milk	Individual-size	8.5
Oakland	Baseline	30302	Supermarket	Coca-Cola 12 pk/12 oz	Taxed	Soda	Family-size	4.8541665
Oakland	Baseline	30302	Supermarket	Coca-Cola 2 L	Taxed	Soda	Family-size	3.0904338
Oakland	Baseline	30302	Supermarket	Coca-Cola 6 pk/7.5 oz	Taxed	Soda	Family-size	5.5555558
Oakland	Baseline	30302	Supermarket	Diet Coke 12 pk/12 oz	Untaxed	Soda	Family-size	4.8541665
Oakland	Baseline	30302	Supermarket	Diet Coke 20 oz	Untaxed	Soda	Individual-size	8.3499994
Oakland	Baseline	30302	Supermarket	Diet Coke 6 pk/7.5 oz	Untaxed	Soda	Family-size	5.5555558
Oakland	Baseline	30302	Supermarket	Diet Dr. Pepper 12 pk/12 oz	Untaxed	Soda	Family-size	4.8541665
Oakland	Baseline	30302	Supermarket	Diet Dr. Pepper 2 L	Untaxed	Soda	Family-size	2.4693897
Oakland	Baseline	30302	Supermarket	Diet Dr. Pepper 20 oz	Untaxed	Soda	Individual-size	9.9499998
Oakland	Baseline	30302	Supermarket	Diet Pepsi 1.25 L	Untaxed	Soda	Family-size	2.9573531
Oakland	Baseline	30302	Supermarket	Diet Pepsi 12 pk/12 oz	Untaxed	Soda	Family-size	4.8541665
Oakland	Baseline	30302	Supermarket	Diet Pepsi 2 L	Untaxed	Soda	Family-size	2.4693897
Oakland	Baseline	30302	Supermarket	Diet Pepsi 20 oz	Untaxed	Soda	Individual-size	9.9499998
Oakland	Baseline	30302	Supermarket	Dr. Pepper 12 pk/12 oz	Taxed	Soda	Family-size	4.8541665
Oakland	Baseline	30302	Supermarket	Dr. Pepper 2 L	Taxed	Soda	Family-size	2.4693897
Oakland	Baseline	30302	Supermarket	Dr. Pepper 20 oz	Taxed	Soda	Individual-size	9.9499998
Oakland	Baseline	30302	Supermarket	Fanta Orange 2 L	Taxed	Soda	Family-size	3.0904338
Oakland	Baseline	30302	Supermarket	Gatorade 20 oz	Taxed	Sports Drinks	Individual-size	9.9499998
Oakland	Baseline	30302	Supermarket	Gatorade 32 oz	Taxed	Sports Drinks	Individual-size	2.78125
Oakland	Baseline	30302	Supermarket	Gatorade 8 pk/20 oz	Taxed	Sports Drinks	Family-size	4.9937496
Oakland	Baseline	30302	Supermarket	Gatorade G2 32 oz	Taxed	Sports Drinks	Individual-size	2.78125
Oakland	Baseline	30302	Supermarket	Gatorade G2 8 pk/20 oz	Taxed	Sports Drinks	Family-size	4.9937496
Oakland	Baseline	30302	Supermarket	Kool Aid Jammers 10 pk/6 oz	Taxed	Juice	Family-size	4.166667
Oakland	Baseline	30302	Supermarket	Milk, 1%, Unflavored (Cheapest) 0.5 gal	Untaxed	Milk	Family-size	3.578125
Oakland	Baseline	30302	Supermarket	Milk, 1%, Unflavored (Cheapest) 1 gal	Untaxed	Milk	Family-size	2.3359375
Oakland	Baseline	30302	Supermarket	Milk, 2%, Unflavored (Cheapest) 0.5 gal	Untaxed	Milk	Family-size	3.578125
Oakland	Baseline	30302	Supermarket	Milk, 2%, Unflavored (Cheapest) 1 gal	Untaxed	Milk	Family-size	2.3359375
Oakland	Baseline	30302	Supermarket	Milk, Skim, Unflavored (Cheapest) 0.5 gal	Untaxed	Milk	Family-size	3.578125
Oakland	Baseline	30302	Supermarket	Milk, Skim, Unflavored (Cheapest) 1 gal	Untaxed	Milk	Family-size	2.3359375
Oakland	Baseline	30302	Supermarket	Milk, Whole, Unflavored (Cheapest) 0.5 gal	Untaxed	Milk	Family-size	3.578125
Oakland	Baseline	30302	Supermarket	Milk, Whole, Unflavored (Cheapest) 1 gal	Untaxed	Milk	Family-size	2.3359375
Oakland	Baseline	30302	Supermarket	Monster 16 oz	Taxed	Energy Drinks	Individual-size	10.4375
Oakland	Baseline	30302	Supermarket	Monster 4 pk/16 oz	Taxed	Energy Drinks	Family-size	9.359375
Oakland	Baseline	30302	Supermarket	Monster Zero Ultra 16 oz	Untaxed	Energy Drinks	Individual-size	10.4375
Oakland	Baseline	30302	Supermarket	Monster Zero Ultra 24 oz	Untaxed	Energy Drinks	Individual-size	12.458333
Oakland	Baseline	30302	Supermarket	Mountain Dew 2 L	Taxed	Soda	Family-size	2.4693897
Oakland	Baseline	30302	Supermarket	Pepsi 1.25 L	Taxed	Soda	Family-size	2.9573531
Oakland	Baseline	30302	Supermarket	Pepsi 12 pk/12 oz	Taxed	Soda	Family-size	4.8541665
Oakland	Baseline	30302	Supermarket	Pepsi 2 L	Taxed	Soda	Family-size	2.4693897
Oakland	Baseline	30302	Supermarket	Pepsi 20 oz	Taxed	Soda	Individual-size	9.9499998
Oakland	Baseline	30302	Supermarket	Powerade 32 oz	Taxed	Sports Drinks	Individual-size	4.96875
Oakland	Baseline	30302	Supermarket	Powerade Zero 32 oz	Untaxed	Sports Drinks	Individual-size	4.96875
Oakland	Baseline	30302	Supermarket	Pure Leaf Sweet Tea 18.5 oz	Taxed	Ready-to-Drink Tea and Coffee	Individual-size	6.7567563
Oakland	Baseline	30302	Supermarket	Pure Leaf Sweet Tea 64 oz	Taxed	Ready-to-Drink Tea and Coffee	Family-size	3.125
Oakland	Baseline	30302	Supermarket	Pure Leaf Unsweetened Tea 18.5 oz	Untaxed	Ready-to-Drink Tea and Coffee	Individual-size	6.7567563
Oakland	Baseline	30302	Supermarket	Pure Leaf Unsweetened Tea 64 oz	Untaxed	Ready-to-Drink Tea and Coffee	Family-size	3.125
Oakland	Baseline	30302	Supermarket	Red Bull 12 oz	Taxed	Energy Drinks	Individual-size	20.833332
Oakland	Baseline	30302	Supermarket	Red Bull 16 oz	Taxed	Energy Drinks	Individual-size	24.9375
Oakland	Baseline	30302	Supermarket	Red Bull 4 pk/8.4 oz	Taxed	Energy Drinks	Family-size	19.315475
Oakland	Baseline	30302	Supermarket	Red Bull 8.4 oz	Taxed	Energy Drinks	Individual-size	23.809525
Oakland	Baseline	30302	Supermarket	Red Bull Sugarfree 12 oz	Untaxed	Energy Drinks	Individual-size	20.833332
Oakland	Baseline	30302	Supermarket	Red Bull Sugarfree 16 oz	Untaxed	Energy Drinks	Individual-size	24.9375
Oakland	Baseline	30302	Supermarket	Red Bull Sugarfree 8.4 oz	Untaxed	Energy Drinks	Individual-size	23.809525
Oakland	Baseline	30302	Supermarket	Starbucks Frappuccino (coffee flavor) 13.7 oz	Taxed	Ready-to-Drink Tea and Coffee	Individual-size	14.598539
Oakland	Baseline	30302	Supermarket	Starbucks Frappuccino (coffee flavor) 4 pk/9.5 oz	Taxed	Ready-to-Drink Tea and Coffee	Family-size	15.763158
Oakland	Baseline	30302	Supermarket	Tropicana 100% Juice (Orange) 12 oz	Untaxed	Juice	Individual-size	16.583334
Oakland	Baseline	30302	Supermarket	Vitamin Water 20 oz	Taxed	Sports Drinks	Individual-size	5
Oakland	Baseline	30302	Supermarket	Vitamin Water 6 pk/16.9 oz	Taxed	Sports Drinks	Family-size	5.9072976
Oakland	Baseline	30302	Supermarket	Vitamin Water Zero 20 oz	Untaxed	Sports Drinks	Individual-size	5
Oakland	Baseline	30303	Grocery	Capri Sun Juice 10 pk/6 oz	Taxed	Juice	Family-size	8.1500006
Oakland	Baseline	30303	Grocery	Cheapest Bottled Water 20 oz	Untaxed	Bottled Water	Individual-size	10.45
Oakland	Baseline	30303	Grocery	Coca-Cola 12 pk/12 oz	Taxed	Soda	Family-size	5.5486107
Oakland	Baseline	30303	Grocery	Coca-Cola 2 L	Taxed	Soda	Family-size	3.829772
Oakland	Baseline	30303	Grocery	Coca-Cola 20 oz	Taxed	Soda	Individual-size	10.950001
Oakland	Baseline	30303	Grocery	Diet Coke 12 pk/12 oz	Untaxed	Soda	Family-size	5.5486107
Oakland	Baseline	30303	Grocery	Diet Coke 2 L	Untaxed	Soda	Family-size	3.829772
Oakland	Baseline	30303	Grocery	Diet Coke 20 oz	Untaxed	Soda	Individual-size	10.950001
Oakland	Baseline	30303	Grocery	Diet Coke 6 pk/7.5 oz	Untaxed	Soda	Family-size	8.8666668
Oakland	Baseline	30303	Grocery	Diet Dr. Pepper 12 pk/12 oz	Untaxed	Soda	Family-size	5.2708335
Oakland	Baseline	30303	Grocery	Diet Dr. Pepper 20 oz	Untaxed	Soda	Individual-size	10.950001
Oakland	Baseline	30303	Grocery	Dr. Pepper 20 oz	Taxed	Soda	Individual-size	10.950001
Oakland	Baseline	30303	Grocery	Gatorade 32 oz	Taxed	Sports Drinks	Individual-size	8.40625
Oakland	Baseline	30303	Grocery	Jarritos (any flavor, cheapest) 12.5 oz	Taxed	Soda	Individual-size	10.32
Oakland	Baseline	30303	Grocery	Milk, 1%, Unflavored (Cheapest) 0.5 gal	Untaxed	Milk	Family-size	4.515625
Oakland	Baseline	30303	Grocery	Milk, 1%, Unflavored (Cheapest) 1 gal	Untaxed	Milk	Family-size	3.8984373
Oakland	Baseline	30303	Grocery	Milk, 2%, Unflavored (Cheapest) 0.5 gal	Untaxed	Milk	Family-size	4.515625
Oakland	Baseline	30303	Grocery	Milk, 2%, Unflavored (Cheapest) 1 gal	Untaxed	Milk	Family-size	3.8984373
Oakland	Baseline	30303	Grocery	Milk, Skim, Unflavored (Cheapest) 0.5 gal	Untaxed	Milk	Family-size	4.203125
Oakland	Baseline	30303	Grocery	Milk, Skim, Unflavored (Cheapest) 1 gal	Untaxed	Milk	Family-size	3.8984373
Oakland	Baseline	30303	Grocery	Milk, Whole, Unflavored (Cheapest) 0.5 gal	Untaxed	Milk	Family-size	4.671875
Oakland	Baseline	30303	Grocery	Milk, Whole, Unflavored (Cheapest) 1 gal	Untaxed	Milk	Family-size	4.1328125
Oakland	Baseline	30303	Grocery	Minute Maid 100% Juice (Orange) 59 oz	Untaxed	Juice	Family-size	10.661017
Oakland	Baseline	30303	Grocery	Monster 16 oz	Taxed	Energy Drinks	Individual-size	14.3125
Oakland	Baseline	30303	Grocery	Pepsi 20 oz	Taxed	Soda	Individual-size	10.950001
Oakland	Baseline	30303	Grocery	Powerade 32 oz	Taxed	Sports Drinks	Individual-size	5.90625
Oakland	Baseline	30305	Chain Convenience Store	Coca-Cola 12 oz	Taxed	Soda	Individual-size	8.333334
Oakland	Baseline	30305	Chain Convenience Store	Diet Coke 12 oz	Untaxed	Soda	Individual-size	8.333334
Oakland	Baseline	30305	Chain Convenience Store	Gatorade 20 oz	Taxed	Sports Drinks	Individual-size	6.3999996
Oakland	Baseline	30305	Chain Convenience Store	Pepsi 20 oz	Taxed	Soda	Individual-size	8.4499998
Oakland	Baseline	30307	Chain Convenience Store	Capri Sun Juice 6 oz	Taxed	Juice	Individual-size	14.833333
Oakland	Baseline	30307	Chain Convenience Store	Chocolate Milk, Any Fat % (Cheapest) 14 oz	Untaxed	Milk	Individual-size	16.357143
Oakland	Baseline	30307	Chain Convenience Store	Coca-Cola 1 L	Taxed	Soda	Individual-size	6.7723384
Oakland	Baseline	30307	Chain Convenience Store	Coca-Cola 12 oz	Taxed	Soda	Individual-size	7.4166665
Oakland	Baseline	30307	Chain Convenience Store	Diet Coke 12 oz	Untaxed	Soda	Individual-size	7.4166665
Oakland	Baseline	30307	Chain Convenience Store	Diet Dr. Pepper 12 oz	Untaxed	Soda	Individual-size	7.4166665
Oakland	Baseline	30307	Chain Convenience Store	Diet Pepsi 12 oz	Untaxed	Soda	Individual-size	7.4166665
Oakland	Baseline	30307	Chain Convenience Store	Dr. Pepper 12 oz	Taxed	Soda	Individual-size	7.4166665
Oakland	Baseline	30307	Chain Convenience Store	Dr. Pepper 20 oz	Taxed	Soda	Individual-size	8.4499998
Oakland	Baseline	30307	Chain Convenience Store	Gatorade 20 oz	Taxed	Sports Drinks	Individual-size	8.4499998
Oakland	Baseline	30307	Chain Convenience Store	Gatorade 32 oz	Taxed	Sports Drinks	Individual-size	6.84375
Oakland	Baseline	30307	Chain Convenience Store	Mountain Dew 12 oz	Taxed	Soda	Individual-size	7.4166665
Oakland	Baseline	30307	Chain Convenience Store	Pepsi 12 oz	Taxed	Soda	Individual-size	7.4166665
Oakland	Baseline	30307	Chain Convenience Store	Pure Leaf Sweet Tea 18.5 oz	Taxed	Ready-to-Drink Tea and Coffee	Individual-size	10.216216
Oakland	Baseline	30307	Chain Convenience Store	Red Bull 12 oz	Taxed	Energy Drinks	Individual-size	29.083332
Oakland	Baseline	30307	Chain Convenience Store	Red Bull 8.4 oz	Taxed	Energy Drinks	Individual-size	29.642857
Oakland	Baseline	30307	Chain Convenience Store	Red Bull Sugarfree 12 oz	Untaxed	Energy Drinks	Individual-size	29.083332
Oakland	Baseline	30307	Chain Convenience Store	Red Bull Sugarfree 8.4 oz	Untaxed	Energy Drinks	Individual-size	29.642857
Oakland	Baseline	30313	Supermarket	Aquafina Water 20 oz	Untaxed	Bottled Water	Individual-size	9.4499998
Oakland	Baseline	30313	Supermarket	Arizona Green Tea 128 oz	Taxed	Ready-to-Drink Tea and Coffee	Family-size	2.34375
Oakland	Baseline	30313	Supermarket	Arizona Green Tea 23 oz	Taxed	Ready-to-Drink Tea and Coffee	Individual-size	3.4347827
Oakland	Baseline	30313	Supermarket	Arizona Zero Calorie Green Tea 128 oz	Untaxed	Ready-to-Drink Tea and Coffee	Family-size	2.34375
Oakland	Baseline	30313	Supermarket	Capri Sun 100% Juice 10 pk/6 oz	Untaxed	Juice	Family-size	5.8166666
Oakland	Baseline	30313	Supermarket	Capri Sun Juice 10 pk/6 oz	Taxed	Juice	Family-size	4.166667
Oakland	Baseline	30313	Supermarket	Chocolate Milk, Any Fat % (Cheapest) 0.5 gal	Untaxed	Milk	Family-size	6.234375
Oakland	Baseline	30313	Supermarket	Chocolate Milk, Any Fat % (Cheapest) 1 gal	Untaxed	Milk	Family-size	3.8984373
Oakland	Baseline	30313	Supermarket	Chocolate Milk, Any Fat % (Cheapest) 14 oz	Untaxed	Milk	Individual-size	8.9285717
Oakland	Baseline	30313	Supermarket	Coca-Cola 1.25 L	Taxed	Soda	Family-size	2.9573531
Oakland	Baseline	30313	Supermarket	Coca-Cola 12 pk/12 oz	Taxed	Soda	Family-size	4.8541665
Oakland	Baseline	30313	Supermarket	Coca-Cola 2 L	Taxed	Soda	Family-size	3.0904338
Oakland	Baseline	30313	Supermarket	Coca-Cola 20 oz	Taxed	Soda	Individual-size	8.3499994
Oakland	Baseline	30313	Supermarket	Dasani Water 20 oz	Untaxed	Bottled Water	Individual-size	9.9499998
Oakland	Baseline	30313	Supermarket	Diet Coke 12 pk/12 oz	Untaxed	Soda	Family-size	4.8541665
Oakland	Baseline	30313	Supermarket	Diet Coke 2 L	Untaxed	Soda	Family-size	3.0904338
Oakland	Baseline	30313	Supermarket	Diet Coke 20 oz	Untaxed	Soda	Individual-size	8.3499994
Oakland	Baseline	30313	Supermarket	Diet Coke 6 pk/7.5 oz	Untaxed	Soda	Family-size	5.5555558
Oakland	Baseline	30313	Supermarket	Diet Dr. Pepper 12 pk/12 oz	Untaxed	Soda	Family-size	4.8541665
Oakland	Baseline	30313	Supermarket	Diet Dr. Pepper 20 oz	Untaxed	Soda	Individual-size	9.9499998
Oakland	Baseline	30313	Supermarket	Diet Mountain Dew 2 L	Untaxed	Soda	Family-size	2.4693897
Oakland	Baseline	30313	Supermarket	Diet Pepsi 1.25 L	Untaxed	Soda	Family-size	2.9573531
Oakland	Baseline	30313	Supermarket	Diet Pepsi 12 pk/12 oz	Untaxed	Soda	Family-size	4.8541665
Oakland	Baseline	30313	Supermarket	Diet Pepsi 2 L	Untaxed	Soda	Family-size	2.4693897
Oakland	Baseline	30313	Supermarket	Diet Pepsi 20 oz	Untaxed	Soda	Individual-size	9.9499998
Oakland	Baseline	30313	Supermarket	Dr. Pepper 12 pk/12 oz	Taxed	Soda	Family-size	4.8541665
Oakland	Baseline	30313	Supermarket	Dr. Pepper 2 L	Taxed	Soda	Family-size	2.4693897
Oakland	Baseline	30313	Supermarket	Fanta Orange 2 L	Taxed	Soda	Family-size	3.0904338
Oakland	Baseline	30313	Supermarket	Gatorade 20 oz	Taxed	Sports Drinks	Individual-size	9.9499998
Oakland	Baseline	30313	Supermarket	Gatorade 32 oz	Taxed	Sports Drinks	Individual-size	2.78125
Oakland	Baseline	30313	Supermarket	Gatorade 8 pk/20 oz	Taxed	Sports Drinks	Family-size	3.125
Oakland	Baseline	30313	Supermarket	Gatorade G2 32 oz	Taxed	Sports Drinks	Individual-size	2.78125
Oakland	Baseline	30313	Supermarket	Gatorade G2 8 pk/20 oz	Taxed	Sports Drinks	Family-size	3.125
Oakland	Baseline	30313	Supermarket	Jarritos (any flavor, cheapest) 12.5 oz	Taxed	Soda	Individual-size	5.52
Oakland	Baseline	30313	Supermarket	Kool Aid Jammers 10 pk/6 oz	Taxed	Juice	Family-size	4.166667
Oakland	Baseline	30313	Supermarket	Milk, 1%, Unflavored (Cheapest) 0.5 gal	Untaxed	Milk	Family-size	3.578125
Oakland	Baseline	30313	Supermarket	Milk, 1%, Unflavored (Cheapest) 1 gal	Untaxed	Milk	Family-size	2.3359375
Oakland	Baseline	30313	Supermarket	Milk, 2%, Unflavored (Cheapest) 0.5 gal	Untaxed	Milk	Family-size	3.578125
Oakland	Baseline	30313	Supermarket	Milk, 2%, Unflavored (Cheapest) 1 gal	Untaxed	Milk	Family-size	2.3359375
Oakland	Baseline	30313	Supermarket	Milk, Skim, Unflavored (Cheapest) 0.5 gal	Untaxed	Milk	Family-size	3.578125
Oakland	Baseline	30313	Supermarket	Milk, Skim, Unflavored (Cheapest) 1 gal	Untaxed	Milk	Family-size	2.3359375
Oakland	Baseline	30313	Supermarket	Milk, Whole, Unflavored (Cheapest) 0.5 gal	Untaxed	Milk	Family-size	3.578125
Oakland	Baseline	30313	Supermarket	Milk, Whole, Unflavored (Cheapest) 1 gal	Untaxed	Milk	Family-size	2.3359375
Oakland	Baseline	30313	Supermarket	Minute Maid (Fruit Punch) 59 oz	Taxed	Juice	Family-size	5.0677967
Oakland	Baseline	30313	Supermarket	Minute Maid 100% Juice (Orange) 59 oz	Untaxed	Juice	Family-size	5.9152546
Oakland	Baseline	30313	Supermarket	Monster 16 oz	Taxed	Energy Drinks	Individual-size	12.5
Oakland	Baseline	30313	Supermarket	Monster 4 pk/16 oz	Taxed	Energy Drinks	Family-size	9.359375
Oakland	Baseline	30313	Supermarket	Monster Zero Ultra 16 oz	Untaxed	Energy Drinks	Individual-size	12.5
Oakland	Baseline	30313	Supermarket	Monster Zero Ultra 4 pk/16 oz	Untaxed	Energy Drinks	Family-size	9.359375
Oakland	Baseline	30313	Supermarket	Mountain Dew 2 L	Taxed	Soda	Family-size	2.4693897
Oakland	Baseline	30313	Supermarket	Pepsi 1.25 L	Taxed	Soda	Family-size	2.9573531
Oakland	Baseline	30313	Supermarket	Pepsi 12 pk/12 oz	Taxed	Soda	Family-size	4.8541665
Oakland	Baseline	30313	Supermarket	Pepsi 2 L	Taxed	Soda	Family-size	2.4693897
Oakland	Baseline	30313	Supermarket	Pepsi 20 oz	Taxed	Soda	Individual-size	9.9499998
Oakland	Baseline	30313	Supermarket	Powerade 32 oz	Taxed	Sports Drinks	Individual-size	4.96875
Oakland	Baseline	30313	Supermarket	Powerade Zero 32 oz	Untaxed	Sports Drinks	Individual-size	4.96875
Oakland	Baseline	30313	Supermarket	Pure Leaf Sweet Tea 18.5 oz	Taxed	Ready-to-Drink Tea and Coffee	Individual-size	10.756757
Oakland	Baseline	30313	Supermarket	Pure Leaf Sweet Tea 64 oz	Taxed	Ready-to-Drink Tea and Coffee	Family-size	5.453125
Oakland	Baseline	30313	Supermarket	Pure Leaf Unsweetened Tea 18.5 oz	Untaxed	Ready-to-Drink Tea and Coffee	Individual-size	10.756757
Oakland	Baseline	30313	Supermarket	Pure Leaf Unsweetened Tea 64 oz	Untaxed	Ready-to-Drink Tea and Coffee	Family-size	5.453125
Oakland	Baseline	30313	Supermarket	Red Bull 12 oz	Taxed	Energy Drinks	Individual-size	20.833332
Oakland	Baseline	30313	Supermarket	Red Bull 16 oz	Taxed	Energy Drinks	Individual-size	24.9375
Oakland	Baseline	30313	Supermarket	Red Bull 4 pk/8.4 oz	Taxed	Energy Drinks	Family-size	23.779762
Oakland	Baseline	30313	Supermarket	Red Bull 8.4 oz	Taxed	Energy Drinks	Individual-size	23.809525
Oakland	Baseline	30313	Supermarket	Red Bull Sugarfree 12 oz	Untaxed	Energy Drinks	Individual-size	20.833332
Oakland	Baseline	30313	Supermarket	Red Bull Sugarfree 16 oz	Untaxed	Energy Drinks	Individual-size	24.9375
Oakland	Baseline	30313	Supermarket	Red Bull Sugarfree 4 pk/8.4 oz	Untaxed	Energy Drinks	Family-size	23.779762
Oakland	Baseline	30313	Supermarket	Red Bull Sugarfree 8.4 oz	Untaxed	Energy Drinks	Individual-size	23.809525
Oakland	Baseline	30313	Supermarket	Starbucks Frappuccino (coffee flavor) 13.7 oz	Taxed	Ready-to-Drink Tea and Coffee	Individual-size	21.824818
Oakland	Baseline	30313	Supermarket	Starbucks Frappuccino (coffee flavor) 4 pk/9.5 oz	Taxed	Ready-to-Drink Tea and Coffee	Family-size	18.394737
Oakland	Baseline	30313	Supermarket	Tropicana 100% Juice (Orange) 12 oz	Untaxed	Juice	Individual-size	16.583334
Oakland	Baseline	30313	Supermarket	Vitamin Water 20 oz	Taxed	Sports Drinks	Individual-size	5
Oakland	Baseline	30313	Supermarket	Vitamin Water 6 pk/16.9 oz	Taxed	Sports Drinks	Family-size	5.9072976
Oakland	Baseline	30313	Supermarket	Vitamin Water Zero 20 oz	Untaxed	Sports Drinks	Individual-size	5
Oakland	Baseline	30313	Supermarket	Vitamin Water Zero 6 pk/16.9 oz	Untaxed	Sports Drinks	Family-size	5.9072976
Oakland	Baseline	30316	Chain Convenience Store	Cheapest Bottled Water 16.9 oz	Untaxed	Bottled Water	Individual-size	5.91716
Oakland	Baseline	30316	Chain Convenience Store	Coca-Cola 12 oz	Taxed	Soda	Individual-size	8.333334
Oakland	Baseline	30316	Chain Convenience Store	Diet Coke 12 oz	Untaxed	Soda	Individual-size	8.333334
Oakland	Baseline	30316	Chain Convenience Store	Diet Pepsi 12 oz	Untaxed	Soda	Individual-size	8.333334
Oakland	Baseline	30316	Chain Convenience Store	Gatorade 32 oz	Taxed	Sports Drinks	Individual-size	4.6875
Oakland	Baseline	30316	Chain Convenience Store	Monster 16 oz	Taxed	Energy Drinks	Individual-size	12.5
Oakland	Baseline	30316	Chain Convenience Store	Pepsi 12 oz	Taxed	Soda	Individual-size	8.333334
Oakland	Baseline	30316	Chain Convenience Store	Red Bull 8.4 oz	Taxed	Energy Drinks	Individual-size	29.761904
Oakland	Baseline	30316	Chain Convenience Store	Red Bull Sugarfree 8.4 oz	Untaxed	Energy Drinks	Individual-size	29.761904
Oakland	Baseline	30318	Non-chain Convenience Store	Arizona Green Tea 23 oz	Taxed	Ready-to-Drink Tea and Coffee	Individual-size	4.304348
Oakland	Baseline	30318	Non-chain Convenience Store	Coca-Cola 1 L	Taxed	Soda	Individual-size	7.3638091
Oakland	Baseline	30318	Non-chain Convenience Store	Coca-Cola 12 oz	Taxed	Soda	Individual-size	8.25
Oakland	Baseline	30318	Non-chain Convenience Store	Coca-Cola 20 oz	Taxed	Soda	Individual-size	9.9499998
Oakland	Baseline	30318	Non-chain Convenience Store	Dasani Water 20 oz	Untaxed	Bottled Water	Individual-size	8.4499998
Oakland	Baseline	30318	Non-chain Convenience Store	Diet Coke 1 L	Untaxed	Soda	Individual-size	7.3638091
Oakland	Baseline	30318	Non-chain Convenience Store	Diet Coke 20 oz	Untaxed	Soda	Individual-size	9.9499998
Oakland	Baseline	30318	Non-chain Convenience Store	Diet Pepsi 20 oz	Untaxed	Soda	Individual-size	9.9499998
Oakland	Baseline	30318	Non-chain Convenience Store	Monster 16 oz	Taxed	Energy Drinks	Individual-size	17.4375
Oakland	Baseline	30318	Non-chain Convenience Store	Monster Zero Ultra 16 oz	Untaxed	Energy Drinks	Individual-size	17.4375
Oakland	Baseline	30318	Non-chain Convenience Store	Pepsi 20 oz	Taxed	Soda	Individual-size	9.9499998
Oakland	Baseline	30318	Non-chain Convenience Store	Powerade 32 oz	Taxed	Sports Drinks	Individual-size	7.78125
Oakland	Baseline	30318	Non-chain Convenience Store	Red Bull 4 pk/8.4 oz	Taxed	Energy Drinks	Family-size	26.755953
Oakland	Baseline	30318	Non-chain Convenience Store	Red Bull Sugarfree 4 pk/8.4 oz	Untaxed	Energy Drinks	Family-size	26.755953
Oakland	Baseline	30318	Non-chain Convenience Store	Vitamin Water 20 oz	Taxed	Sports Drinks	Individual-size	10.950001
Oakland	Baseline	30318	Non-chain Convenience Store	Vitamin Water Zero 20 oz	Untaxed	Sports Drinks	Individual-size	10.950001
Oakland	Baseline	30401	Grocery	Coca-Cola 12 pk/12 oz	Taxed	Soda	Family-size	4.6458335
Oakland	Baseline	30401	Grocery	Coca-Cola 2 L	Taxed	Soda	Family-size	3.2383018
Oakland	Baseline	30401	Grocery	Coca-Cola 20 oz	Taxed	Soda	Individual-size	9.9499998
Oakland	Baseline	30401	Grocery	Diet Coke 12 pk/12 oz	Untaxed	Soda	Family-size	4.6458335
Oakland	Baseline	30401	Grocery	Diet Coke 2 L	Untaxed	Soda	Family-size	3.2383018
Oakland	Baseline	30401	Grocery	Diet Coke 20 oz	Untaxed	Soda	Individual-size	9.9499998
Oakland	Baseline	30401	Grocery	Diet Dr. Pepper 12 pk/12 oz	Untaxed	Soda	Family-size	4.6458335
Oakland	Baseline	30401	Grocery	Diet Dr. Pepper 20 oz	Untaxed	Soda	Individual-size	9.9499998
Oakland	Baseline	30401	Grocery	Diet Pepsi 12 pk/12 oz	Untaxed	Soda	Family-size	4.1597223
Oakland	Baseline	30401	Grocery	Diet Pepsi 20 oz	Untaxed	Soda	Individual-size	9.9499998
Oakland	Baseline	30401	Grocery	Dr. Pepper 12 pk/12 oz	Taxed	Soda	Family-size	4.1597223
Oakland	Baseline	30401	Grocery	Dr. Pepper 2 L	Taxed	Soda	Family-size	3.2383018
Oakland	Baseline	30401	Grocery	Dr. Pepper 20 oz	Taxed	Soda	Individual-size	9.9499998
Oakland	Baseline	30401	Grocery	Gatorade 20 oz	Taxed	Sports Drinks	Individual-size	6.4499998
Oakland	Baseline	30401	Grocery	Gatorade 32 oz	Taxed	Sports Drinks	Individual-size	6.84375
Oakland	Baseline	30401	Grocery	Milk, 1%, Unflavored (Cheapest) 0.5 gal	Untaxed	Milk	Family-size	4.203125
Oakland	Baseline	30401	Grocery	Milk, 1%, Unflavored (Cheapest) 1 gal	Untaxed	Milk	Family-size	4.4453125
Oakland	Baseline	30401	Grocery	Milk, 2%, Unflavored (Cheapest) 0.5 gal	Untaxed	Milk	Family-size	4.515625
Oakland	Baseline	30401	Grocery	Milk, 2%, Unflavored (Cheapest) 1 gal	Untaxed	Milk	Family-size	4.4453125
Oakland	Baseline	30401	Grocery	Milk, Skim, Unflavored (Cheapest) 0.5 gal	Untaxed	Milk	Family-size	4.203125
Oakland	Baseline	30401	Grocery	Milk, Skim, Unflavored (Cheapest) 1 gal	Untaxed	Milk	Family-size	4.4453125
Oakland	Baseline	30401	Grocery	Milk, Whole, Unflavored (Cheapest) 0.5 gal	Untaxed	Milk	Family-size	4.515625
Oakland	Baseline	30401	Grocery	Milk, Whole, Unflavored (Cheapest) 1 gal	Untaxed	Milk	Family-size	4.4453125
Oakland	Baseline	30401	Grocery	Pepsi 12 pk/12 oz	Taxed	Soda	Family-size	4.1597223
Oakland	Baseline	30401	Grocery	Pepsi 20 oz	Taxed	Soda	Individual-size	9.9499998
Oakland	Baseline	30401	Grocery	Vitamin Water 20 oz	Taxed	Sports Drinks	Individual-size	9.9499998
Oakland	Baseline	30402	Grocery	Capri Sun Juice 10 pk/6 oz	Taxed	Juice	Family-size	8.3166666
Oakland	Baseline	30402	Grocery	Chocolate Milk, Any Fat % (Cheapest) 14 oz	Untaxed	Milk	Individual-size	9.2142859
Oakland	Baseline	30402	Grocery	Milk, 2%, Unflavored (Cheapest) 0.5 gal	Untaxed	Milk	Family-size	3.109375
Oakland	Baseline	30402	Grocery	Milk, 2%, Unflavored (Cheapest) 1 gal	Untaxed	Milk	Family-size	2.7265625
Oakland	Baseline	30402	Grocery	Milk, Skim, Unflavored (Cheapest) 0.5 gal	Untaxed	Milk	Family-size	3.109375
Oakland	Baseline	30402	Grocery	Milk, Skim, Unflavored (Cheapest) 1 gal	Untaxed	Milk	Family-size	2.7265625
Oakland	Baseline	30402	Grocery	Milk, Whole, Unflavored (Cheapest) 1 gal	Untaxed	Milk	Family-size	2.7265625
Oakland	Baseline	30402	Grocery	Red Bull 8.4 oz	Taxed	Energy Drinks	Individual-size	33.214287
Oakland	Baseline	30403	Grocery	Diet Coke 20 oz	Untaxed	Soda	Individual-size	7.9500003
Oakland	Baseline	30403	Grocery	Milk, 1%, Unflavored (Cheapest) 1 gal	Untaxed	Milk	Family-size	3.1171875
Oakland	Baseline	30403	Grocery	Milk, Whole, Unflavored (Cheapest) 1 gal	Untaxed	Milk	Family-size	3.3515625
Oakland	Baseline	30403	Grocery	Pepsi 20 oz	Taxed	Soda	Individual-size	4.9499998
Oakland	Baseline	30403	Grocery	Tropicana 100% Juice (Orange) 12 oz	Untaxed	Juice	Individual-size	19.916668
Oakland	Baseline	30405	Grocery	Chocolate Milk, Any Fat % (Cheapest) 0.5 gal	Untaxed	Milk	Family-size	3.890625
Oakland	Baseline	30405	Grocery	Coca-Cola 12 pk/12 oz	Taxed	Soda	Family-size	2.9791665
Oakland	Baseline	30405	Grocery	Coca-Cola 2 L	Taxed	Soda	Family-size	1.9074926
Oakland	Baseline	30405	Grocery	Coca-Cola 20 oz	Taxed	Soda	Individual-size	7.4500003
Oakland	Baseline	30405	Grocery	Diet Coke 2 L	Untaxed	Soda	Family-size	1.9074926
Oakland	Baseline	30405	Grocery	Diet Coke 20 oz	Untaxed	Soda	Individual-size	7.4500003
Oakland	Baseline	30405	Grocery	Diet Dr. Pepper 20 oz	Untaxed	Soda	Individual-size	7.4500003
Oakland	Baseline	30405	Grocery	Diet Pepsi 20 oz	Untaxed	Soda	Individual-size	7.4500003
Oakland	Baseline	30405	Grocery	Dr. Pepper 2 L	Taxed	Soda	Family-size	1.9074926
Oakland	Baseline	30405	Grocery	Dr. Pepper 20 oz	Taxed	Soda	Individual-size	7.4500003
Oakland	Baseline	30405	Grocery	Gatorade 8 pk/20 oz	Taxed	Sports Drinks	Family-size	3.4312499
Oakland	Baseline	30405	Grocery	Milk, 1%, Unflavored (Cheapest) 0.5 gal	Untaxed	Milk	Family-size	2.640625
Oakland	Baseline	30405	Grocery	Milk, 1%, Unflavored (Cheapest) 1 gal	Untaxed	Milk	Family-size	2.0234375
Oakland	Baseline	30405	Grocery	Milk, 2%, Unflavored (Cheapest) 0.5 gal	Untaxed	Milk	Family-size	2.796875
Oakland	Baseline	30405	Grocery	Milk, 2%, Unflavored (Cheapest) 1 gal	Untaxed	Milk	Family-size	2.1015625
Oakland	Baseline	30405	Grocery	Milk, Skim, Unflavored (Cheapest) 1 gal	Untaxed	Milk	Family-size	1.9453125
Oakland	Baseline	30405	Grocery	Milk, Whole, Unflavored (Cheapest) 0.5 gal	Untaxed	Milk	Family-size	2.953125
Oakland	Baseline	30405	Grocery	Milk, Whole, Unflavored (Cheapest) 1 gal	Untaxed	Milk	Family-size	2.1796875
Oakland	Baseline	30405	Grocery	Monster 16 oz	Taxed	Energy Drinks	Individual-size	10.5625
Oakland	Baseline	30405	Grocery	Mountain Dew 2 L	Taxed	Soda	Family-size	1.9074926
Oakland	Baseline	30405	Grocery	Pepsi 20 oz	Taxed	Soda	Individual-size	7.4500003
Oakland	Baseline	30405	Grocery	RC Cola 2 L	Taxed	Soda	Family-size	1.4638897
Oakland	Baseline	30405	Grocery	Red Bull 12 oz	Taxed	Energy Drinks	Individual-size	20.833332
Oakland	Baseline	30405	Grocery	Red Bull Sugarfree 12 oz	Untaxed	Energy Drinks	Individual-size	20.833332
Oakland	Baseline	30408	Chain Convenience Store	Arizona Green Tea 23 oz	Taxed	Ready-to-Drink Tea and Coffee	Individual-size	4.304348
Oakland	Baseline	30408	Chain Convenience Store	Chocolate Milk, Any Fat % (Cheapest) 14 oz	Untaxed	Milk	Individual-size	14.214286
Oakland	Baseline	30408	Chain Convenience Store	Coca-Cola 12 oz	Taxed	Soda	Individual-size	7.4166665
Oakland	Baseline	30408	Chain Convenience Store	Coca-Cola 12 pk/12 oz	Taxed	Soda	Family-size	4.3680558
Oakland	Baseline	30408	Chain Convenience Store	Coca-Cola 2 L	Taxed	Soda	Family-size	2.4693897
Oakland	Baseline	30408	Chain Convenience Store	Dasani Water 20 oz	Untaxed	Bottled Water	Individual-size	7.9500003
Oakland	Baseline	30408	Chain Convenience Store	Diet Dr. Pepper 20 oz	Untaxed	Soda	Individual-size	9.4499998
Oakland	Baseline	30408	Chain Convenience Store	Diet Pepsi 20 oz	Untaxed	Soda	Individual-size	9.4499998
Oakland	Baseline	30408	Chain Convenience Store	Dr. Pepper 20 oz	Taxed	Soda	Individual-size	9.4499998
Oakland	Baseline	30408	Chain Convenience Store	Gatorade 20 oz	Taxed	Sports Drinks	Individual-size	9.9499998
Oakland	Baseline	30408	Chain Convenience Store	Monster 16 oz	Taxed	Energy Drinks	Individual-size	11.5625
Oakland	Baseline	30408	Chain Convenience Store	Monster 24 oz	Taxed	Energy Drinks	Individual-size	11.458334
Oakland	Baseline	30408	Chain Convenience Store	Monster Zero Ultra 24 oz	Untaxed	Energy Drinks	Individual-size	11.458334
Oakland	Baseline	30408	Chain Convenience Store	Pepsi 12 oz	Taxed	Soda	Individual-size	7.4166665
Oakland	Baseline	30408	Chain Convenience Store	Pepsi 12 pk/12 oz	Taxed	Soda	Family-size	4.1597223
Oakland	Baseline	30408	Chain Convenience Store	Pepsi 20 oz	Taxed	Soda	Individual-size	9.4499998
Oakland	Baseline	30408	Chain Convenience Store	Powerade 32 oz	Taxed	Sports Drinks	Individual-size	3.6562498
Oakland	Baseline	30408	Chain Convenience Store	Red Bull 12 oz	Taxed	Energy Drinks	Individual-size	24.916666
Oakland	Baseline	30408	Chain Convenience Store	Red Bull 16 oz	Taxed	Energy Drinks	Individual-size	26.8125
Oakland	Baseline	30408	Chain Convenience Store	Red Bull 8.4 oz	Taxed	Energy Drinks	Individual-size	25.119045
Oakland	Baseline	30408	Chain Convenience Store	Red Bull Sugarfree 12 oz	Untaxed	Energy Drinks	Individual-size	24.916666
Oakland	Baseline	30408	Chain Convenience Store	Red Bull Sugarfree 16 oz	Untaxed	Energy Drinks	Individual-size	26.8125
Oakland	Baseline	30408	Chain Convenience Store	Red Bull Sugarfree 8.4 oz	Untaxed	Energy Drinks	Individual-size	25.119045
Oakland	Baseline	30408	Chain Convenience Store	Starbucks Frappuccino (coffee flavor) 13.7 oz	Taxed	Ready-to-Drink Tea and Coffee	Individual-size	21.824818
Oakland	Baseline	30408	Chain Convenience Store	Vitamin Water 20 oz	Taxed	Sports Drinks	Individual-size	8.9499998
Oakland	Baseline	30409	Non-chain Convenience Store	Coca-Cola 12 oz	Taxed	Soda	Individual-size	8.333334
Oakland	Baseline	30409	Non-chain Convenience Store	Coca-Cola 2 L	Taxed	Soda	Family-size	4.4360294
Oakland	Baseline	30409	Non-chain Convenience Store	Coca-Cola 20 oz	Taxed	Soda	Individual-size	10
Oakland	Baseline	30409	Non-chain Convenience Store	Diet Coke 12 oz	Untaxed	Soda	Individual-size	8.333334
Oakland	Baseline	30409	Non-chain Convenience Store	Diet Coke 2 L	Untaxed	Soda	Family-size	4.4360294
Oakland	Baseline	30409	Non-chain Convenience Store	Diet Coke 20 oz	Untaxed	Soda	Individual-size	10
Oakland	Baseline	30409	Non-chain Convenience Store	Diet Dr. Pepper 20 oz	Untaxed	Soda	Individual-size	9.9499998
Oakland	Baseline	30409	Non-chain Convenience Store	Diet Pepsi 20 oz	Untaxed	Soda	Individual-size	9.9499998
Oakland	Baseline	30409	Non-chain Convenience Store	Dr. Pepper 20 oz	Taxed	Soda	Individual-size	9.9499998
Oakland	Baseline	30409	Non-chain Convenience Store	Monster 16 oz	Taxed	Energy Drinks	Individual-size	15.625
Oakland	Baseline	30409	Non-chain Convenience Store	Monster Zero Ultra 16 oz	Untaxed	Energy Drinks	Individual-size	15.625
Oakland	Baseline	30409	Non-chain Convenience Store	Pepsi 20 oz	Taxed	Soda	Individual-size	9.9499998
Oakland	Baseline	30409	Non-chain Convenience Store	Red Bull 12 oz	Taxed	Energy Drinks	Individual-size	29.166666
Oakland	Baseline	30409	Non-chain Convenience Store	Red Bull 16 oz	Taxed	Energy Drinks	Individual-size	31.25
Oakland	Baseline	30409	Non-chain Convenience Store	Red Bull 8.4 oz	Taxed	Energy Drinks	Individual-size	29.761904
Oakland	Baseline	30409	Non-chain Convenience Store	Red Bull Sugarfree 8.4 oz	Untaxed	Energy Drinks	Individual-size	29.761904
Oakland	Baseline	30409	Non-chain Convenience Store	Vitamin Water 20 oz	Taxed	Sports Drinks	Individual-size	9.9499998
Oakland	Baseline	30412	Drug Store/Pharmacy	Aquafina Water 20 oz	Untaxed	Bottled Water	Individual-size	7.5000005
Oakland	Baseline	30412	Drug Store/Pharmacy	Arizona Green Tea 23 oz	Taxed	Ready-to-Drink Tea and Coffee	Individual-size	4.304348
Oakland	Baseline	30412	Drug Store/Pharmacy	Arizona Zero Calorie Green Tea 23 oz	Untaxed	Ready-to-Drink Tea and Coffee	Individual-size	4.304348
Oakland	Baseline	30412	Drug Store/Pharmacy	Capri Sun Juice 10 pk/6 oz	Taxed	Juice	Family-size	5.8166666
Oakland	Baseline	30412	Drug Store/Pharmacy	Cheapest Bottled Water 20 oz	Untaxed	Bottled Water	Individual-size	3.9500003
Oakland	Baseline	30412	Drug Store/Pharmacy	Coca-Cola 12 pk/12 oz	Taxed	Soda	Family-size	3.0069444
Oakland	Baseline	30412	Drug Store/Pharmacy	Coca-Cola 2 L	Taxed	Soda	Family-size	2.2180147
Oakland	Baseline	30412	Drug Store/Pharmacy	Coca-Cola 20 oz	Taxed	Soda	Individual-size	7.5000005
Oakland	Baseline	30412	Drug Store/Pharmacy	Dasani Water 20 oz	Untaxed	Bottled Water	Individual-size	7.5000005
Oakland	Baseline	30412	Drug Store/Pharmacy	Diet Coke 12 pk/12 oz	Untaxed	Soda	Family-size	3.0069444
Oakland	Baseline	30412	Drug Store/Pharmacy	Diet Coke 2 L	Untaxed	Soda	Family-size	1.4786766
Oakland	Baseline	30412	Drug Store/Pharmacy	Diet Coke 20 oz	Untaxed	Soda	Individual-size	7.5000005
Oakland	Baseline	30412	Drug Store/Pharmacy	Diet Coke 6 pk/7.5 oz	Untaxed	Soda	Family-size	6.666667
Oakland	Baseline	30412	Drug Store/Pharmacy	Diet Dr. Pepper 20 oz	Untaxed	Soda	Individual-size	7.5000005
Oakland	Baseline	30412	Drug Store/Pharmacy	Diet Pepsi 12 pk/12 oz	Untaxed	Soda	Family-size	4.1597223
Oakland	Baseline	30412	Drug Store/Pharmacy	Diet Pepsi 2 L	Untaxed	Soda	Family-size	3.2383018
Oakland	Baseline	30412	Drug Store/Pharmacy	Diet Pepsi 20 oz	Untaxed	Soda	Individual-size	7.5000005
Oakland	Baseline	30412	Drug Store/Pharmacy	Dr. Pepper 20 oz	Taxed	Soda	Individual-size	7.5000005
Oakland	Baseline	30412	Drug Store/Pharmacy	Monster 16 oz	Taxed	Energy Drinks	Individual-size	12.5
Oakland	Baseline	30412	Drug Store/Pharmacy	Monster 24 oz	Taxed	Energy Drinks	Individual-size	11.041667
Oakland	Baseline	30412	Drug Store/Pharmacy	Monster 4 pk/16 oz	Taxed	Energy Drinks	Family-size	9.359375
Oakland	Baseline	30412	Drug Store/Pharmacy	Monster Zero Ultra 16 oz	Untaxed	Energy Drinks	Individual-size	12.5
Oakland	Baseline	30412	Drug Store/Pharmacy	Monster Zero Ultra 24 oz	Untaxed	Energy Drinks	Individual-size	11.041667
Oakland	Baseline	30412	Drug Store/Pharmacy	Monster Zero Ultra 4 pk/16 oz	Untaxed	Energy Drinks	Family-size	9.359375
Oakland	Baseline	30412	Drug Store/Pharmacy	Pepsi 12 pk/12 oz	Taxed	Soda	Family-size	4.1597223
Oakland	Baseline	30412	Drug Store/Pharmacy	Pepsi 20 oz	Taxed	Soda	Individual-size	7.5000005
Oakland	Baseline	30412	Drug Store/Pharmacy	Powerade 32 oz	Taxed	Sports Drinks	Individual-size	3.125
Oakland	Baseline	30412	Drug Store/Pharmacy	Powerade Zero 32 oz	Untaxed	Sports Drinks	Individual-size	4.6875
Oakland	Baseline	30412	Drug Store/Pharmacy	Pure Leaf Sweet Tea 18.5 oz	Taxed	Ready-to-Drink Tea and Coffee	Individual-size	8.1081076
Oakland	Baseline	30412	Drug Store/Pharmacy	Pure Leaf Unsweetened Tea 18.5 oz	Untaxed	Ready-to-Drink Tea and Coffee	Individual-size	8.1081076
Oakland	Baseline	30412	Drug Store/Pharmacy	Red Bull 12 oz	Taxed	Energy Drinks	Individual-size	20.833332
Oakland	Baseline	30412	Drug Store/Pharmacy	Red Bull 4 pk/8.4 oz	Taxed	Energy Drinks	Family-size	23.779762
Oakland	Baseline	30412	Drug Store/Pharmacy	Red Bull 8.4 oz	Taxed	Energy Drinks	Individual-size	23.809525
Oakland	Baseline	30412	Drug Store/Pharmacy	Red Bull Sugarfree 12 oz	Untaxed	Energy Drinks	Individual-size	20.833332
Oakland	Baseline	30412	Drug Store/Pharmacy	Red Bull Sugarfree 16 oz	Untaxed	Energy Drinks	Individual-size	21.875
Oakland	Baseline	30412	Drug Store/Pharmacy	Red Bull Sugarfree 4 pk/8.4 oz	Untaxed	Energy Drinks	Family-size	23.779762
Oakland	Baseline	30412	Drug Store/Pharmacy	Red Bull Sugarfree 8.4 oz	Untaxed	Energy Drinks	Individual-size	23.809525
Oakland	Baseline	30412	Drug Store/Pharmacy	Starbucks Frappuccino (coffee flavor) 13.7 oz	Taxed	Ready-to-Drink Tea and Coffee	Individual-size	21.824818
Oakland	Baseline	30412	Drug Store/Pharmacy	Tropicana 100% Juice (Orange) 12 oz	Untaxed	Juice	Individual-size	14.916666
Oakland	Baseline	30412	Drug Store/Pharmacy	Vitamin Water 20 oz	Taxed	Sports Drinks	Individual-size	7.5000005
Oakland	Baseline	30413	Drug Store/Pharmacy	Arizona Green Tea 128 oz	Taxed	Ready-to-Drink Tea and Coffee	Family-size	2.5703125
Oakland	Baseline	30413	Drug Store/Pharmacy	Arizona Green Tea 23 oz	Taxed	Ready-to-Drink Tea and Coffee	Individual-size	4.304348
Oakland	Baseline	30413	Drug Store/Pharmacy	Arizona Zero Calorie Green Tea 128 oz	Untaxed	Ready-to-Drink Tea and Coffee	Family-size	2.5703125
Oakland	Baseline	30413	Drug Store/Pharmacy	Arizona Zero Calorie Green Tea 23 oz	Untaxed	Ready-to-Drink Tea and Coffee	Individual-size	4.304348
Oakland	Baseline	30413	Drug Store/Pharmacy	Capri Sun Juice 10 pk/6 oz	Taxed	Juice	Family-size	5.8166666
Oakland	Baseline	30413	Drug Store/Pharmacy	Chocolate Milk, Any Fat % (Cheapest) 14 oz	Untaxed	Milk	Individual-size	10.714286
Oakland	Baseline	30413	Drug Store/Pharmacy	Coca-Cola 12 pk/12 oz	Taxed	Soda	Family-size	2.0833335
Oakland	Baseline	30413	Drug Store/Pharmacy	Coca-Cola 2 L	Taxed	Soda	Family-size	1.4786766
Oakland	Baseline	30413	Drug Store/Pharmacy	Coca-Cola 20 oz	Taxed	Soda	Individual-size	7.5000005
Oakland	Baseline	30413	Drug Store/Pharmacy	Coca-Cola 6 pk/7.5 oz	Taxed	Soda	Family-size	6.666667
Oakland	Baseline	30413	Drug Store/Pharmacy	Dasani Water 20 oz	Untaxed	Bottled Water	Individual-size	7.5000005
Oakland	Baseline	30413	Drug Store/Pharmacy	Diet Coke 12 pk/12 oz	Untaxed	Soda	Family-size	2.0833335
Oakland	Baseline	30413	Drug Store/Pharmacy	Diet Coke 2 L	Untaxed	Soda	Family-size	1.4786766
Oakland	Baseline	30413	Drug Store/Pharmacy	Diet Coke 20 oz	Untaxed	Soda	Individual-size	7.5000005
Oakland	Baseline	30413	Drug Store/Pharmacy	Diet Coke 6 pk/7.5 oz	Untaxed	Soda	Family-size	6.666667
Oakland	Baseline	30413	Drug Store/Pharmacy	Diet Dr. Pepper 12 pk/12 oz	Untaxed	Soda	Family-size	4.1597223
Oakland	Baseline	30413	Drug Store/Pharmacy	Diet Dr. Pepper 2 L	Untaxed	Soda	Family-size	3.2383018
Oakland	Baseline	30413	Drug Store/Pharmacy	Diet Dr. Pepper 20 oz	Untaxed	Soda	Individual-size	7.5000005
Oakland	Baseline	30413	Drug Store/Pharmacy	Diet Pepsi 12 pk/12 oz	Untaxed	Soda	Family-size	4.1597223
Oakland	Baseline	30413	Drug Store/Pharmacy	Diet Pepsi 2 L	Untaxed	Soda	Family-size	3.2383018
Oakland	Baseline	30413	Drug Store/Pharmacy	Diet Pepsi 20 oz	Untaxed	Soda	Individual-size	7.5000005
Oakland	Baseline	30413	Drug Store/Pharmacy	Dr. Pepper 12 pk/12 oz	Taxed	Soda	Family-size	4.1597223
Oakland	Baseline	30413	Drug Store/Pharmacy	Dr. Pepper 2 L	Taxed	Soda	Family-size	3.2383018
Oakland	Baseline	30413	Drug Store/Pharmacy	Dr. Pepper 20 oz	Taxed	Soda	Individual-size	7.5000005
Oakland	Baseline	30413	Drug Store/Pharmacy	Milk, 1%, Unflavored (Cheapest) 0.5 gal	Untaxed	Milk	Family-size	4.203125
Oakland	Baseline	30413	Drug Store/Pharmacy	Milk, 2%, Unflavored (Cheapest) 0.5 gal	Untaxed	Milk	Family-size	4.203125
Oakland	Baseline	30413	Drug Store/Pharmacy	Milk, 2%, Unflavored (Cheapest) 1 gal	Untaxed	Milk	Family-size	2.6484375
Oakland	Baseline	30413	Drug Store/Pharmacy	Milk, Skim, Unflavored (Cheapest) 1 gal	Untaxed	Milk	Family-size	2.6484375
Oakland	Baseline	30413	Drug Store/Pharmacy	Milk, Whole, Unflavored (Cheapest) 0.5 gal	Untaxed	Milk	Family-size	4.203125
Oakland	Baseline	30413	Drug Store/Pharmacy	Milk, Whole, Unflavored (Cheapest) 1 gal	Untaxed	Milk	Family-size	2.6484375
Oakland	Baseline	30413	Drug Store/Pharmacy	Monster 16 oz	Taxed	Energy Drinks	Individual-size	12.5
Oakland	Baseline	30413	Drug Store/Pharmacy	Pepsi 1.25 L	Taxed	Soda	Family-size	3.0519881
Oakland	Baseline	30413	Drug Store/Pharmacy	Pepsi 12 pk/12 oz	Taxed	Soda	Family-size	4.1597223
Oakland	Baseline	30413	Drug Store/Pharmacy	Pepsi 2 L	Taxed	Soda	Family-size	3.2383018
Oakland	Baseline	30413	Drug Store/Pharmacy	Powerade 32 oz	Taxed	Sports Drinks	Individual-size	3.125
Oakland	Baseline	30413	Drug Store/Pharmacy	Pure Leaf Sweet Tea 18.5 oz	Taxed	Ready-to-Drink Tea and Coffee	Individual-size	8.1081076
Oakland	Baseline	30413	Drug Store/Pharmacy	Pure Leaf Unsweetened Tea 18.5 oz	Untaxed	Ready-to-Drink Tea and Coffee	Individual-size	8.1081076
Oakland	Baseline	30413	Drug Store/Pharmacy	Red Bull Sugarfree 16 oz	Untaxed	Energy Drinks	Individual-size	21.875
Oakland	Baseline	30413	Drug Store/Pharmacy	Red Bull Sugarfree 8.4 oz	Untaxed	Energy Drinks	Individual-size	23.809525
Oakland	Baseline	30413	Drug Store/Pharmacy	Vitamin Water 20 oz	Taxed	Sports Drinks	Individual-size	5
Oakland	Baseline	30413	Drug Store/Pharmacy	Vitamin Water Zero 20 oz	Untaxed	Sports Drinks	Individual-size	7.5000005
Oakland	Baseline	30419	Chain Convenience Store	Chocolate Milk, Any Fat % (Cheapest) 14 oz	Untaxed	Milk	Individual-size	15.642858
Oakland	Baseline	30419	Chain Convenience Store	Coca-Cola 1 L	Taxed	Soda	Individual-size	6.7723384
Oakland	Baseline	30419	Chain Convenience Store	Coca-Cola 20 oz	Taxed	Soda	Individual-size	8.9499998
Oakland	Baseline	30419	Chain Convenience Store	Diet Coke 1 L	Untaxed	Soda	Individual-size	6.7723384
Oakland	Baseline	30419	Chain Convenience Store	Diet Coke 20 oz	Untaxed	Soda	Individual-size	8.9499998
Oakland	Baseline	30419	Chain Convenience Store	Diet Dr. Pepper 20 oz	Untaxed	Soda	Individual-size	8.9499998
Oakland	Baseline	30419	Chain Convenience Store	Diet Pepsi 20 oz	Untaxed	Soda	Individual-size	8.9499998
Oakland	Baseline	30419	Chain Convenience Store	Monster 16 oz	Taxed	Energy Drinks	Individual-size	12.5
Oakland	Baseline	30419	Chain Convenience Store	Monster 24 oz	Taxed	Energy Drinks	Individual-size	13.708334
Oakland	Baseline	30419	Chain Convenience Store	Monster Zero Ultra 16 oz	Untaxed	Energy Drinks	Individual-size	12.5
Oakland	Baseline	30419	Chain Convenience Store	Monster Zero Ultra 24 oz	Untaxed	Energy Drinks	Individual-size	13.708334
Oakland	Baseline	30419	Chain Convenience Store	Pepsi 20 oz	Taxed	Soda	Individual-size	8.9499998
Oakland	Baseline	30419	Chain Convenience Store	Powerade 32 oz	Taxed	Sports Drinks	Individual-size	6.21875
Oakland	Baseline	30419	Chain Convenience Store	Pure Leaf Unsweetened Tea 18.5 oz	Untaxed	Ready-to-Drink Tea and Coffee	Individual-size	11.297297
Oakland	Baseline	30419	Chain Convenience Store	Red Bull 12 oz	Taxed	Energy Drinks	Individual-size	27.416668
Oakland	Baseline	30419	Chain Convenience Store	Red Bull 16 oz	Taxed	Energy Drinks	Individual-size	24.9375
Oakland	Baseline	30419	Chain Convenience Store	Red Bull 8.4 oz	Taxed	Energy Drinks	Individual-size	23.809525
Oakland	Baseline	30419	Chain Convenience Store	Red Bull Sugarfree 12 oz	Untaxed	Energy Drinks	Individual-size	27.416668
Oakland	Baseline	30419	Chain Convenience Store	Red Bull Sugarfree 8.4 oz	Untaxed	Energy Drinks	Individual-size	23.809525
Oakland	Baseline	30419	Chain Convenience Store	Starbucks Frappuccino (coffee flavor) 13.7 oz	Taxed	Ready-to-Drink Tea and Coffee	Individual-size	22.554743
Oakland	Baseline	30419	Chain Convenience Store	Vitamin Water 20 oz	Taxed	Sports Drinks	Individual-size	8.4499998
Oakland	Baseline	30424	Chain Convenience Store	Chocolate Milk, Any Fat % (Cheapest) 14 oz	Untaxed	Milk	Individual-size	17.071428
Oakland	Baseline	30424	Chain Convenience Store	Coca-Cola 12 pk/12 oz	Taxed	Soda	Family-size	3.1180553
Oakland	Baseline	30424	Chain Convenience Store	Coca-Cola 2 L	Taxed	Soda	Family-size	3.829772
Oakland	Baseline	30424	Chain Convenience Store	Coca-Cola 20 oz	Taxed	Soda	Individual-size	7.5000005
Oakland	Baseline	30424	Chain Convenience Store	Diet Coke 2 L	Untaxed	Soda	Family-size	3.829772
Oakland	Baseline	30424	Chain Convenience Store	Diet Coke 20 oz	Untaxed	Soda	Individual-size	7.5000005
Oakland	Baseline	30424	Chain Convenience Store	Diet Dr. Pepper 20 oz	Untaxed	Soda	Individual-size	7.5000005
Oakland	Baseline	30424	Chain Convenience Store	Dr. Pepper 20 oz	Taxed	Soda	Individual-size	7.5000005
Oakland	Baseline	30424	Chain Convenience Store	Gatorade 20 oz	Taxed	Sports Drinks	Individual-size	5
Oakland	Baseline	30424	Chain Convenience Store	Milk, 1%, Unflavored (Cheapest) 0.5 gal	Untaxed	Milk	Family-size	4.671875
Oakland	Baseline	30424	Chain Convenience Store	Milk, 2%, Unflavored (Cheapest) 0.5 gal	Untaxed	Milk	Family-size	4.671875
Oakland	Baseline	30424	Chain Convenience Store	Milk, Whole, Unflavored (Cheapest) 0.5 gal	Untaxed	Milk	Family-size	4.671875
Oakland	Baseline	30424	Chain Convenience Store	Milk, Whole, Unflavored (Cheapest) 1 gal	Untaxed	Milk	Family-size	3.5078123
Oakland	Baseline	30424	Chain Convenience Store	Monster 24 oz	Taxed	Energy Drinks	Individual-size	15.791666
Oakland	Baseline	30424	Chain Convenience Store	Pepsi 20 oz	Taxed	Soda	Individual-size	7.5000005
Oakland	Baseline	30424	Chain Convenience Store	Red Bull 12 oz	Taxed	Energy Drinks	Individual-size	22.250002
Oakland	Baseline	30424	Chain Convenience Store	Red Bull 16 oz	Taxed	Energy Drinks	Individual-size	24.9375
Oakland	Baseline	30424	Chain Convenience Store	Red Bull 8.4 oz	Taxed	Energy Drinks	Individual-size	32.023811
Oakland	Baseline	30424	Chain Convenience Store	Red Bull Sugarfree 12 oz	Untaxed	Energy Drinks	Individual-size	22.250002
Oakland	Baseline	30424	Chain Convenience Store	Red Bull Sugarfree 16 oz	Untaxed	Energy Drinks	Individual-size	24.9375
Oakland	Baseline	30424	Chain Convenience Store	Red Bull Sugarfree 4 pk/8.4 oz	Untaxed	Energy Drinks	Family-size	29.642857
Oakland	Baseline	30424	Chain Convenience Store	Red Bull Sugarfree 8.4 oz	Untaxed	Energy Drinks	Individual-size	32.023811
Oakland	Baseline	30424	Chain Convenience Store	Starbucks Frappuccino (coffee flavor) 13.7 oz	Taxed	Ready-to-Drink Tea and Coffee	Individual-size	16.423359
Oakland	Baseline	30424	Chain Convenience Store	Vitamin Water 20 oz	Taxed	Sports Drinks	Individual-size	10.950001
Oakland	Baseline	30504	Non-chain Convenience Store	Gatorade 32 oz	Taxed	Sports Drinks	Individual-size	6.25
Oakland	Baseline	30504	Non-chain Convenience Store	Red Bull 8.4 oz	Taxed	Energy Drinks	Individual-size	29.642857
Oakland	Baseline	30504	Non-chain Convenience Store	Red Bull Sugarfree 8.4 oz	Untaxed	Energy Drinks	Individual-size	29.642857
Oakland	Baseline	30506	Non-chain Convenience Store	Coca-Cola 12 oz	Taxed	Soda	Individual-size	6.166667
Oakland	Baseline	30506	Non-chain Convenience Store	Diet Coke 12 oz	Untaxed	Soda	Individual-size	6.166667
Oakland	Baseline	30506	Non-chain Convenience Store	Gatorade 32 oz	Taxed	Sports Drinks	Individual-size	7.4687505
Oakland	Baseline	30506	Non-chain Convenience Store	Pepsi 20 oz	Taxed	Soda	Individual-size	8.1999998
Oakland	Baseline	30507	Non-chain Convenience Store	Arizona Green Tea 23 oz	Taxed	Ready-to-Drink Tea and Coffee	Individual-size	4.304348
Oakland	Baseline	30507	Non-chain Convenience Store	Coca-Cola 1 L	Taxed	Soda	Individual-size	5.1753678
Oakland	Baseline	30507	Non-chain Convenience Store	Coca-Cola 20 oz	Taxed	Soda	Individual-size	9.4499998
Oakland	Baseline	30507	Non-chain Convenience Store	Dasani Water 20 oz	Untaxed	Bottled Water	Individual-size	6.4499998
Oakland	Baseline	30507	Non-chain Convenience Store	Diet Coke 1 L	Untaxed	Soda	Individual-size	5.1753678
Oakland	Baseline	30507	Non-chain Convenience Store	Diet Coke 20 oz	Untaxed	Soda	Individual-size	9.4499998
Oakland	Baseline	30507	Non-chain Convenience Store	Monster 16 oz	Taxed	Energy Drinks	Individual-size	12.5
Oakland	Baseline	30507	Non-chain Convenience Store	Monster 24 oz	Taxed	Energy Drinks	Individual-size	13.708334
Oakland	Baseline	30507	Non-chain Convenience Store	Monster Zero Ultra 16 oz	Untaxed	Energy Drinks	Individual-size	12.5
Oakland	Baseline	30507	Non-chain Convenience Store	Monster Zero Ultra 24 oz	Untaxed	Energy Drinks	Individual-size	13.708334
Oakland	Baseline	30507	Non-chain Convenience Store	Pepsi 20 oz	Taxed	Soda	Individual-size	9.9499998
Oakland	Baseline	30507	Non-chain Convenience Store	Powerade 32 oz	Taxed	Sports Drinks	Individual-size	3.90625
Oakland	Baseline	30507	Non-chain Convenience Store	Red Bull 8.4 oz	Taxed	Energy Drinks	Individual-size	32.142857
Oakland	Baseline	30507	Non-chain Convenience Store	Red Bull Sugarfree 8.4 oz	Untaxed	Energy Drinks	Individual-size	32.142857
Oakland	Baseline	30507	Non-chain Convenience Store	Vitamin Water 20 oz	Taxed	Sports Drinks	Individual-size	9.4499998
Oakland	Baseline	30508	Non-chain Convenience Store	Coca-Cola 12 oz	Taxed	Soda	Individual-size	7.0833335
Oakland	Baseline	30508	Non-chain Convenience Store	Coca-Cola 20 oz	Taxed	Soda	Individual-size	9.9499998
Oakland	Baseline	30508	Non-chain Convenience Store	Diet Coke 20 oz	Untaxed	Soda	Individual-size	9.9499998
Oakland	Baseline	30508	Non-chain Convenience Store	Dr. Pepper 20 oz	Taxed	Soda	Individual-size	9.9499998
Oakland	Baseline	30508	Non-chain Convenience Store	LaCroix Sparkling Water 12 oz	Untaxed	Bottled Water	Individual-size	8.333334
Oakland	Baseline	30508	Non-chain Convenience Store	Monster 24 oz	Taxed	Energy Drinks	Individual-size	14.583333
Oakland	Baseline	30508	Non-chain Convenience Store	Pepsi 12 oz	Taxed	Soda	Individual-size	7.0833335
Oakland	Baseline	30508	Non-chain Convenience Store	Pepsi 20 oz	Taxed	Soda	Individual-size	9.9499998
Oakland	Baseline	30508	Non-chain Convenience Store	Red Bull 12 oz	Taxed	Energy Drinks	Individual-size	29.166666
Oakland	Baseline	30508	Non-chain Convenience Store	Red Bull 16 oz	Taxed	Energy Drinks	Individual-size	28.125
Oakland	Baseline	30508	Non-chain Convenience Store	Red Bull 8.4 oz	Taxed	Energy Drinks	Individual-size	29.761904
Oakland	Baseline	30508	Non-chain Convenience Store	Red Bull Sugarfree 12 oz	Untaxed	Energy Drinks	Individual-size	29.166666
Oakland	Baseline	30508	Non-chain Convenience Store	Red Bull Sugarfree 8.4 oz	Untaxed	Energy Drinks	Individual-size	29.761904
Oakland	Baseline	30508	Non-chain Convenience Store	Starbucks Frappuccino (coffee flavor) 13.7 oz	Taxed	Ready-to-Drink Tea and Coffee	Individual-size	23.722628
Oakland	Baseline	30604	Chain Convenience Store	Aquafina Water 20 oz	Untaxed	Bottled Water	Individual-size	7.4500003
Oakland	Baseline	30604	Chain Convenience Store	Chocolate Milk, Any Fat % (Cheapest) 14 oz	Untaxed	Milk	Individual-size	15.642858
Oakland	Baseline	30604	Chain Convenience Store	Coca-Cola 12 pk/12 oz	Taxed	Soda	Family-size	4.1597223
Oakland	Baseline	30604	Chain Convenience Store	Coca-Cola 20 oz	Taxed	Soda	Individual-size	9.4499998
Oakland	Baseline	30604	Chain Convenience Store	Dasani Water 20 oz	Untaxed	Bottled Water	Individual-size	7.4500003
Oakland	Baseline	30604	Chain Convenience Store	Diet Coke 20 oz	Untaxed	Soda	Individual-size	9.4499998
Oakland	Baseline	30604	Chain Convenience Store	Diet Pepsi 20 oz	Untaxed	Soda	Individual-size	9.4499998
Oakland	Baseline	30604	Chain Convenience Store	Dr. Pepper 12 pk/12 oz	Taxed	Soda	Family-size	4.1597223
Oakland	Baseline	30604	Chain Convenience Store	Gatorade 20 oz	Taxed	Sports Drinks	Individual-size	8.4499998
Oakland	Baseline	30604	Chain Convenience Store	Milk, Whole, Unflavored (Cheapest) 0.5 gal	Untaxed	Milk	Family-size	5.140625
Oakland	Baseline	30604	Chain Convenience Store	Monster 16 oz	Taxed	Energy Drinks	Individual-size	12.4375
Oakland	Baseline	30604	Chain Convenience Store	Monster 24 oz	Taxed	Energy Drinks	Individual-size	14.958332
Oakland	Baseline	30604	Chain Convenience Store	Monster Zero Ultra 16 oz	Untaxed	Energy Drinks	Individual-size	12.4375
Oakland	Baseline	30604	Chain Convenience Store	Monster Zero Ultra 24 oz	Untaxed	Energy Drinks	Individual-size	14.958332
Oakland	Baseline	30604	Chain Convenience Store	Pepsi 12 pk/12 oz	Taxed	Soda	Family-size	4.1597223
Oakland	Baseline	30604	Chain Convenience Store	Pepsi 2 L	Taxed	Soda	Family-size	3.386169
Oakland	Baseline	30604	Chain Convenience Store	Pepsi 20 oz	Taxed	Soda	Individual-size	9.4499998
Oakland	Baseline	30604	Chain Convenience Store	Powerade 32 oz	Taxed	Sports Drinks	Individual-size	6.5312495
Oakland	Baseline	30604	Chain Convenience Store	Pure Leaf Unsweetened Tea 18.5 oz	Untaxed	Ready-to-Drink Tea and Coffee	Individual-size	8.0540543
Oakland	Baseline	30604	Chain Convenience Store	Red Bull 12 oz	Taxed	Energy Drinks	Individual-size	29.916664
Oakland	Baseline	30604	Chain Convenience Store	Red Bull 16 oz	Taxed	Energy Drinks	Individual-size	30.5625
Oakland	Baseline	30604	Chain Convenience Store	Red Bull 4 pk/8.4 oz	Taxed	Energy Drinks	Family-size	21.696428
Oakland	Baseline	30604	Chain Convenience Store	Red Bull 8.4 oz	Taxed	Energy Drinks	Individual-size	23.690477
Oakland	Baseline	30604	Chain Convenience Store	Red Bull Sugarfree 12 oz	Untaxed	Energy Drinks	Individual-size	29.916664
Oakland	Baseline	30604	Chain Convenience Store	Red Bull Sugarfree 16 oz	Untaxed	Energy Drinks	Individual-size	30.5625
Oakland	Baseline	30604	Chain Convenience Store	Red Bull Sugarfree 8.4 oz	Untaxed	Energy Drinks	Individual-size	23.690477
Oakland	Baseline	30604	Chain Convenience Store	Starbucks Frappuccino (coffee flavor) 13.7 oz	Taxed	Ready-to-Drink Tea and Coffee	Individual-size	23.284672
Oakland	Baseline	30604	Chain Convenience Store	Tropicana 100% Juice (Orange) 12 oz	Untaxed	Juice	Individual-size	14.916666
Oakland	Baseline	30604	Chain Convenience Store	Vitamin Water 20 oz	Taxed	Sports Drinks	Individual-size	8.9499998
Oakland	Baseline	30604	Chain Convenience Store	Vitamin Water Zero 20 oz	Untaxed	Sports Drinks	Individual-size	8.9499998
Oakland	Baseline	30606	Non-chain Convenience Store	Aquafina Water 16.9 oz	Untaxed	Bottled Water	Individual-size	8.8165674
Oakland	Baseline	30606	Non-chain Convenience Store	Cheapest Bottled Water 16.9 oz	Untaxed	Bottled Water	Individual-size	8.8165674
Oakland	Baseline	30606	Non-chain Convenience Store	Coca-Cola 1 L	Taxed	Soda	Individual-size	7.9552798
Oakland	Baseline	30606	Non-chain Convenience Store	Coca-Cola 12 oz	Taxed	Soda	Individual-size	5.4166665
Oakland	Baseline	30606	Non-chain Convenience Store	Diet Coke 1 L	Untaxed	Soda	Individual-size	7.9552798
Oakland	Baseline	30606	Non-chain Convenience Store	Diet Coke 12 oz	Untaxed	Soda	Individual-size	5.4166665
Oakland	Baseline	30606	Non-chain Convenience Store	Gatorade 20 oz	Taxed	Sports Drinks	Individual-size	9.9499998
Oakland	Baseline	30606	Non-chain Convenience Store	Mountain Dew 12 oz	Taxed	Soda	Individual-size	5.4166665
Oakland	Baseline	30607	Drug Store/Pharmacy	Aquafina Water 20 oz	Untaxed	Bottled Water	Individual-size	7.5000005
Oakland	Baseline	30607	Drug Store/Pharmacy	Arizona Green Tea 128 oz	Taxed	Ready-to-Drink Tea and Coffee	Family-size	2.5703125
Oakland	Baseline	30607	Drug Store/Pharmacy	Arizona Green Tea 23 oz	Taxed	Ready-to-Drink Tea and Coffee	Individual-size	4.304348
Oakland	Baseline	30607	Drug Store/Pharmacy	Arizona Zero Calorie Green Tea 128 oz	Untaxed	Ready-to-Drink Tea and Coffee	Family-size	2.5703125
Oakland	Baseline	30607	Drug Store/Pharmacy	Arizona Zero Calorie Green Tea 23 oz	Untaxed	Ready-to-Drink Tea and Coffee	Individual-size	4.304348
Oakland	Baseline	30607	Drug Store/Pharmacy	Capri Sun Juice 10 pk/6 oz	Taxed	Juice	Family-size	5.8166666
Oakland	Baseline	30607	Drug Store/Pharmacy	Cheapest Bottled Water 20 oz	Untaxed	Bottled Water	Individual-size	3.9500003
Oakland	Baseline	30607	Drug Store/Pharmacy	Coca-Cola 12 pk/12 oz	Taxed	Soda	Family-size	4.2986112
Oakland	Baseline	30607	Drug Store/Pharmacy	Coca-Cola 2 L	Taxed	Soda	Family-size	1.4786766
Oakland	Baseline	30607	Drug Store/Pharmacy	Coca-Cola 20 oz	Taxed	Soda	Individual-size	7.5000005
Oakland	Baseline	30607	Drug Store/Pharmacy	Dasani Water 20 oz	Untaxed	Bottled Water	Individual-size	7.5000005
Oakland	Baseline	30607	Drug Store/Pharmacy	Diet Coke 12 pk/12 oz	Untaxed	Soda	Family-size	4.2986112
Oakland	Baseline	30607	Drug Store/Pharmacy	Diet Coke 2 L	Untaxed	Soda	Family-size	1.4786766
Oakland	Baseline	30607	Drug Store/Pharmacy	Diet Coke 20 oz	Untaxed	Soda	Individual-size	7.5000005
Oakland	Baseline	30607	Drug Store/Pharmacy	Diet Pepsi 12 pk/12 oz	Untaxed	Soda	Family-size	4.1597223
Oakland	Baseline	30607	Drug Store/Pharmacy	Gatorade 20 oz	Taxed	Sports Drinks	Individual-size	7.5000005
Oakland	Baseline	30607	Drug Store/Pharmacy	Milk, 1%, Unflavored (Cheapest) 0.5 gal	Untaxed	Milk	Family-size	4.828125
Oakland	Baseline	30607	Drug Store/Pharmacy	Milk, 2%, Unflavored (Cheapest) 1 gal	Untaxed	Milk	Family-size	3.1171875
Oakland	Baseline	30607	Drug Store/Pharmacy	Milk, Skim, Unflavored (Cheapest) 0.5 gal	Untaxed	Milk	Family-size	4.828125
Oakland	Baseline	30607	Drug Store/Pharmacy	Milk, Whole, Unflavored (Cheapest) 0.5 gal	Untaxed	Milk	Family-size	4.828125
Oakland	Baseline	30607	Drug Store/Pharmacy	Milk, Whole, Unflavored (Cheapest) 1 gal	Untaxed	Milk	Family-size	3.1171875
Oakland	Baseline	30607	Drug Store/Pharmacy	Monster 16 oz	Taxed	Energy Drinks	Individual-size	12.5
Oakland	Baseline	30607	Drug Store/Pharmacy	Monster 24 oz	Taxed	Energy Drinks	Individual-size	14.541666
Oakland	Baseline	30607	Drug Store/Pharmacy	Pepsi 12 pk/12 oz	Taxed	Soda	Family-size	4.1597223
Oakland	Baseline	30607	Drug Store/Pharmacy	Pepsi 2 L	Taxed	Soda	Family-size	3.2383018
Oakland	Baseline	30607	Drug Store/Pharmacy	Pepsi 20 oz	Taxed	Soda	Individual-size	7.5000005
Oakland	Baseline	30607	Drug Store/Pharmacy	Pure Leaf Sweet Tea 18.5 oz	Taxed	Ready-to-Drink Tea and Coffee	Individual-size	8.1081076
Oakland	Baseline	30607	Drug Store/Pharmacy	Pure Leaf Unsweetened Tea 18.5 oz	Untaxed	Ready-to-Drink Tea and Coffee	Individual-size	8.1081076
Oakland	Baseline	30607	Drug Store/Pharmacy	Red Bull 12 oz	Taxed	Energy Drinks	Individual-size	20.833332
Oakland	Baseline	30607	Drug Store/Pharmacy	Red Bull Sugarfree 12 oz	Untaxed	Energy Drinks	Individual-size	20.833332
Oakland	Baseline	30607	Drug Store/Pharmacy	Red Bull Sugarfree 8.4 oz	Untaxed	Energy Drinks	Individual-size	23.809525
Oakland	Baseline	30607	Drug Store/Pharmacy	Starbucks Frappuccino (coffee flavor) 13.7 oz	Taxed	Ready-to-Drink Tea and Coffee	Individual-size	21.824818
Oakland	Baseline	30607	Drug Store/Pharmacy	Starbucks Frappuccino (coffee flavor) 4 pk/9.5 oz	Taxed	Ready-to-Drink Tea and Coffee	Family-size	15.763158
Oakland	Baseline	30607	Drug Store/Pharmacy	Vitamin Water 20 oz	Taxed	Sports Drinks	Individual-size	5
Oakland	Baseline	30607	Drug Store/Pharmacy	Vitamin Water Zero 20 oz	Untaxed	Sports Drinks	Individual-size	5
Oakland	Baseline	30616	Chain Convenience Store	Arizona Green Tea 23 oz	Taxed	Ready-to-Drink Tea and Coffee	Individual-size	4.304348
Oakland	Baseline	30616	Chain Convenience Store	Coca-Cola 12 oz	Taxed	Soda	Individual-size	8.333334
Oakland	Baseline	30616	Chain Convenience Store	Diet Coke 12 oz	Untaxed	Soda	Individual-size	8.333334
Oakland	Baseline	30616	Chain Convenience Store	Diet Pepsi 20 oz	Untaxed	Soda	Individual-size	9.4499998
Oakland	Baseline	30616	Chain Convenience Store	Dr. Pepper 12 oz	Taxed	Soda	Individual-size	8.333334
Oakland	Baseline	30616	Chain Convenience Store	Mountain Dew 12 oz	Taxed	Soda	Individual-size	8.333334
Oakland	Baseline	30616	Chain Convenience Store	Pepsi 12 oz	Taxed	Soda	Individual-size	8.333334
Oakland	Baseline	30616	Chain Convenience Store	Pepsi 20 oz	Taxed	Soda	Individual-size	9.4499998
Oakland	Baseline	30701	Supermarket	Aquafina Water 20 oz	Untaxed	Bottled Water	Individual-size	9.4499998
Oakland	Baseline	30701	Supermarket	Arizona Green Tea 128 oz	Taxed	Ready-to-Drink Tea and Coffee	Family-size	2.34375
Oakland	Baseline	30701	Supermarket	Arizona Zero Calorie Green Tea 128 oz	Untaxed	Ready-to-Drink Tea and Coffee	Family-size	2.34375
Oakland	Baseline	30701	Supermarket	Capri Sun Juice 10 pk/6 oz	Taxed	Juice	Family-size	4.166667
Oakland	Baseline	30701	Supermarket	Chocolate Milk, Any Fat % (Cheapest) 0.5 gal	Untaxed	Milk	Family-size	6.234375
Oakland	Baseline	30701	Supermarket	Chocolate Milk, Any Fat % (Cheapest) 1 gal	Untaxed	Milk	Family-size	3.8984373
Oakland	Baseline	30701	Supermarket	Coca-Cola 12 pk/12 oz	Taxed	Soda	Family-size	4.8541665
Oakland	Baseline	30701	Supermarket	Coca-Cola 2 L	Taxed	Soda	Family-size	3.0904338
Oakland	Baseline	30701	Supermarket	Coca-Cola 6 pk/7.5 oz	Taxed	Soda	Family-size	5.5555558
Oakland	Baseline	30701	Supermarket	Diet Coke 12 pk/12 oz	Untaxed	Soda	Family-size	4.8541665
Oakland	Baseline	30701	Supermarket	Diet Coke 2 L	Untaxed	Soda	Family-size	3.0904338
Oakland	Baseline	30701	Supermarket	Diet Coke 20 oz	Untaxed	Soda	Individual-size	8.3499994
Oakland	Baseline	30701	Supermarket	Diet Coke 6 pk/7.5 oz	Untaxed	Soda	Family-size	5.5555558
Oakland	Baseline	30701	Supermarket	Diet Dr. Pepper 12 pk/12 oz	Untaxed	Soda	Family-size	4.8541665
Oakland	Baseline	30701	Supermarket	Diet Dr. Pepper 2 L	Untaxed	Soda	Family-size	2.4693897
Oakland	Baseline	30701	Supermarket	Diet Dr. Pepper 20 oz	Untaxed	Soda	Individual-size	9.9499998
Oakland	Baseline	30701	Supermarket	Diet Pepsi 12 pk/12 oz	Untaxed	Soda	Family-size	4.8541665
Oakland	Baseline	30701	Supermarket	Diet Pepsi 2 L	Untaxed	Soda	Family-size	2.4693897
Oakland	Baseline	30701	Supermarket	Diet Pepsi 20 oz	Untaxed	Soda	Individual-size	9.9499998
Oakland	Baseline	30701	Supermarket	Dr. Pepper 12 pk/12 oz	Taxed	Soda	Family-size	4.8541665
Oakland	Baseline	30701	Supermarket	Dr. Pepper 2 L	Taxed	Soda	Family-size	2.4693897
Oakland	Baseline	30701	Supermarket	Gatorade 20 oz	Taxed	Sports Drinks	Individual-size	9.9499998
Oakland	Baseline	30701	Supermarket	Gatorade 32 oz	Taxed	Sports Drinks	Individual-size	2.78125
Oakland	Baseline	30701	Supermarket	Gatorade 8 pk/20 oz	Taxed	Sports Drinks	Family-size	3.125
Oakland	Baseline	30701	Supermarket	Gatorade G2 32 oz	Taxed	Sports Drinks	Individual-size	2.78125
Oakland	Baseline	30701	Supermarket	Gatorade G2 8 pk/20 oz	Taxed	Sports Drinks	Family-size	3.125
Oakland	Baseline	30701	Supermarket	Kool Aid Jammers 10 pk/6 oz	Taxed	Juice	Family-size	4.166667
Oakland	Baseline	30701	Supermarket	Milk, 1%, Unflavored (Cheapest) 0.5 gal	Untaxed	Milk	Family-size	3.578125
Oakland	Baseline	30701	Supermarket	Milk, 1%, Unflavored (Cheapest) 1 gal	Untaxed	Milk	Family-size	2.3359375
Oakland	Baseline	30701	Supermarket	Milk, 2%, Unflavored (Cheapest) 0.5 gal	Untaxed	Milk	Family-size	3.578125
Oakland	Baseline	30701	Supermarket	Milk, 2%, Unflavored (Cheapest) 1 gal	Untaxed	Milk	Family-size	2.3359375
Oakland	Baseline	30701	Supermarket	Milk, Skim, Unflavored (Cheapest) 0.5 gal	Untaxed	Milk	Family-size	3.578125
Oakland	Baseline	30701	Supermarket	Milk, Skim, Unflavored (Cheapest) 1 gal	Untaxed	Milk	Family-size	2.3359375
Oakland	Baseline	30701	Supermarket	Milk, Whole, Unflavored (Cheapest) 0.5 gal	Untaxed	Milk	Family-size	3.578125
Oakland	Baseline	30701	Supermarket	Milk, Whole, Unflavored (Cheapest) 1 gal	Untaxed	Milk	Family-size	2.3359375
Oakland	Baseline	30701	Supermarket	Minute Maid (Fruit Punch) 59 oz	Taxed	Juice	Family-size	5.0677967
Oakland	Baseline	30701	Supermarket	Minute Maid 100% Juice (Orange) 59 oz	Untaxed	Juice	Family-size	5.9152546
Oakland	Baseline	30701	Supermarket	Monster 16 oz	Taxed	Energy Drinks	Individual-size	12.5
Oakland	Baseline	30701	Supermarket	Monster Zero Ultra 16 oz	Untaxed	Energy Drinks	Individual-size	12.5
Oakland	Baseline	30701	Supermarket	Monster Zero Ultra 4 pk/16 oz	Untaxed	Energy Drinks	Family-size	9.359375
Oakland	Baseline	30701	Supermarket	Pepsi 12 pk/12 oz	Taxed	Soda	Family-size	4.8541665
Oakland	Baseline	30701	Supermarket	Pepsi 20 oz	Taxed	Soda	Individual-size	9.9499998
Oakland	Baseline	30701	Supermarket	Powerade 32 oz	Taxed	Sports Drinks	Individual-size	3.90625
Oakland	Baseline	30701	Supermarket	Powerade Zero 32 oz	Untaxed	Sports Drinks	Individual-size	3.90625
Oakland	Baseline	30701	Supermarket	Pure Leaf Sweet Tea 18.5 oz	Taxed	Ready-to-Drink Tea and Coffee	Individual-size	10.756757
Oakland	Baseline	30701	Supermarket	Pure Leaf Sweet Tea 64 oz	Taxed	Ready-to-Drink Tea and Coffee	Family-size	5.453125
Oakland	Baseline	30701	Supermarket	Pure Leaf Unsweetened Tea 18.5 oz	Untaxed	Ready-to-Drink Tea and Coffee	Individual-size	10.756757
Oakland	Baseline	30701	Supermarket	Pure Leaf Unsweetened Tea 64 oz	Untaxed	Ready-to-Drink Tea and Coffee	Family-size	5.453125
Oakland	Baseline	30701	Supermarket	Red Bull 12 oz	Taxed	Energy Drinks	Individual-size	20.833332
Oakland	Baseline	30701	Supermarket	Red Bull 8.4 oz	Taxed	Energy Drinks	Individual-size	23.809525
Oakland	Baseline	30701	Supermarket	Red Bull Sugarfree 4 pk/8.4 oz	Untaxed	Energy Drinks	Family-size	19.315475
Oakland	Baseline	30701	Supermarket	Red Bull Sugarfree 8.4 oz	Untaxed	Energy Drinks	Individual-size	23.809525
Oakland	Baseline	30701	Supermarket	Starbucks Frappuccino (coffee flavor) 13.7 oz	Taxed	Ready-to-Drink Tea and Coffee	Individual-size	21.824818
Oakland	Baseline	30701	Supermarket	Starbucks Frappuccino (coffee flavor) 4 pk/9.5 oz	Taxed	Ready-to-Drink Tea and Coffee	Family-size	15.763158
Oakland	Baseline	30701	Supermarket	Vitamin Water 20 oz	Taxed	Sports Drinks	Individual-size	5
Oakland	Baseline	30701	Supermarket	Vitamin Water Zero 20 oz	Untaxed	Sports Drinks	Individual-size	5
Oakland	Baseline	30701	Supermarket	Vitamin Water Zero 6 pk/16.9 oz	Untaxed	Sports Drinks	Family-size	5.9072976
Oakland	Baseline	30702	Non-chain Convenience Store	Chocolate Milk, Any Fat % (Cheapest) 14 oz	Untaxed	Milk	Individual-size	28.5
Oakland	Baseline	30702	Non-chain Convenience Store	Coca-Cola 12 oz	Taxed	Soda	Individual-size	8.25
Oakland	Baseline	30702	Non-chain Convenience Store	Coca-Cola 12 pk/12 oz	Taxed	Soda	Family-size	4.1597223
Oakland	Baseline	30702	Non-chain Convenience Store	Coca-Cola 20 oz	Taxed	Soda	Individual-size	5
Oakland	Baseline	30702	Non-chain Convenience Store	Diet Coke 20 oz	Untaxed	Soda	Individual-size	5
Oakland	Baseline	30702	Non-chain Convenience Store	Gatorade 20 oz	Taxed	Sports Drinks	Individual-size	6.25
Oakland	Baseline	30702	Non-chain Convenience Store	Jarritos (any flavor, cheapest) 12.5 oz	Taxed	Soda	Individual-size	10.32
Oakland	Baseline	30702	Non-chain Convenience Store	Milk, 1%, Unflavored (Cheapest) 1 gal	Untaxed	Milk	Family-size	3.8984373
Oakland	Baseline	30702	Non-chain Convenience Store	Milk, 2%, Unflavored (Cheapest) 0.5 gal	Untaxed	Milk	Family-size	5.453125
Oakland	Baseline	30702	Non-chain Convenience Store	Milk, 2%, Unflavored (Cheapest) 1 gal	Untaxed	Milk	Family-size	3.8984373
Oakland	Baseline	30702	Non-chain Convenience Store	Milk, Skim, Unflavored (Cheapest) 1 gal	Untaxed	Milk	Family-size	3.8984373
Oakland	Baseline	30702	Non-chain Convenience Store	Monster 16 oz	Taxed	Energy Drinks	Individual-size	12.5
Oakland	Baseline	30702	Non-chain Convenience Store	Pepsi 20 oz	Taxed	Soda	Individual-size	4.9499998
Oakland	Baseline	30702	Non-chain Convenience Store	Red Bull 12 oz	Taxed	Energy Drinks	Individual-size	22.250002
Oakland	Baseline	30702	Non-chain Convenience Store	Red Bull 4 pk/8.4 oz	Taxed	Energy Drinks	Family-size	24.464287
Oakland	Baseline	30702	Non-chain Convenience Store	Red Bull 8.4 oz	Taxed	Energy Drinks	Individual-size	25.119045
Oakland	Baseline	30702	Non-chain Convenience Store	Red Bull Sugarfree 12 oz	Untaxed	Energy Drinks	Individual-size	22.250002
Oakland	Baseline	30702	Non-chain Convenience Store	Red Bull Sugarfree 8.4 oz	Untaxed	Energy Drinks	Individual-size	25.119045
Oakland	Baseline	30702	Non-chain Convenience Store	Tropicana 100% Juice (Orange) 12 oz	Untaxed	Juice	Individual-size	20.75
Oakland	Baseline	30703	Non-chain Convenience Store	Coca-Cola 12 oz	Taxed	Soda	Individual-size	8.25
Oakland	Baseline	30703	Non-chain Convenience Store	Diet Coke 12 oz	Untaxed	Soda	Individual-size	8.25
Oakland	Baseline	30703	Non-chain Convenience Store	Milk, 1%, Unflavored (Cheapest) 0.5 gal	Untaxed	Milk	Family-size	4.984375
Oakland	Baseline	30703	Non-chain Convenience Store	Milk, 1%, Unflavored (Cheapest) 1 gal	Untaxed	Milk	Family-size	3.8984373
Oakland	Baseline	30703	Non-chain Convenience Store	Milk, 2%, Unflavored (Cheapest) 0.5 gal	Untaxed	Milk	Family-size	4.984375
Oakland	Baseline	30703	Non-chain Convenience Store	Milk, 2%, Unflavored (Cheapest) 1 gal	Untaxed	Milk	Family-size	3.8984373
Oakland	Baseline	30703	Non-chain Convenience Store	Milk, Whole, Unflavored (Cheapest) 0.5 gal	Untaxed	Milk	Family-size	4.984375
Oakland	Baseline	30703	Non-chain Convenience Store	Milk, Whole, Unflavored (Cheapest) 1 gal	Untaxed	Milk	Family-size	3.8984373
Oakland	Baseline	30705	Chain Convenience Store	Arizona Green Tea 23 oz	Taxed	Ready-to-Drink Tea and Coffee	Individual-size	5.4347825
Oakland	Baseline	30705	Chain Convenience Store	Coca-Cola 12 oz	Taxed	Soda	Individual-size	7.25
Oakland	Baseline	30705	Chain Convenience Store	Coca-Cola 20 oz	Taxed	Soda	Individual-size	9.1499996
Oakland	Baseline	30705	Chain Convenience Store	Diet Coke 20 oz	Untaxed	Soda	Individual-size	9.1499996
Oakland	Baseline	30705	Chain Convenience Store	Gatorade 20 oz	Taxed	Sports Drinks	Individual-size	9.1499996
Oakland	Baseline	30705	Chain Convenience Store	Pepsi 20 oz	Taxed	Soda	Individual-size	9.1499996
Oakland	Baseline	30705	Chain Convenience Store	Red Bull 12 oz	Taxed	Energy Drinks	Individual-size	24.916666
Oakland	Baseline	30705	Chain Convenience Store	Red Bull Sugarfree 12 oz	Untaxed	Energy Drinks	Individual-size	24.916666
Oakland	Baseline	30705	Chain Convenience Store	Vitamin Water 20 oz	Taxed	Sports Drinks	Individual-size	9.1499996
Oakland	Baseline	30707	Drug Store/Pharmacy	Aquafina Water 20 oz	Untaxed	Bottled Water	Individual-size	8.3499994
Oakland	Baseline	30707	Drug Store/Pharmacy	Arizona Green Tea 128 oz	Taxed	Ready-to-Drink Tea and Coffee	Family-size	1.953125
Oakland	Baseline	30707	Drug Store/Pharmacy	Coca-Cola 1.25 L	Taxed	Soda	Family-size	4.4715176
Oakland	Baseline	30707	Drug Store/Pharmacy	Coca-Cola 12 pk/12 oz	Taxed	Soda	Family-size	3.4722223
Oakland	Baseline	30707	Drug Store/Pharmacy	Coca-Cola 2 L	Taxed	Soda	Family-size	2.5876839
Oakland	Baseline	30707	Drug Store/Pharmacy	Coca-Cola 20 oz	Taxed	Soda	Individual-size	7.5000005
Oakland	Baseline	30707	Drug Store/Pharmacy	Diet Coke 1.25 L	Untaxed	Soda	Family-size	4.4715176
Oakland	Baseline	30707	Drug Store/Pharmacy	Diet Coke 2 L	Untaxed	Soda	Family-size	2.5876839
Oakland	Baseline	30707	Drug Store/Pharmacy	Diet Coke 6 pk/7.5 oz	Untaxed	Soda	Family-size	6.644444
Oakland	Baseline	30707	Drug Store/Pharmacy	Diet Pepsi 12 pk/12 oz	Untaxed	Soda	Family-size	2.3125
Oakland	Baseline	30707	Drug Store/Pharmacy	Diet Pepsi 2 L	Untaxed	Soda	Family-size	1.4638897
Oakland	Baseline	30707	Drug Store/Pharmacy	Diet Pepsi 20 oz	Untaxed	Soda	Individual-size	7.5000005
Oakland	Baseline	30707	Drug Store/Pharmacy	Dr. Pepper 12 pk/12 oz	Taxed	Soda	Family-size	3.4722223
Oakland	Baseline	30707	Drug Store/Pharmacy	Dr. Pepper 2 L	Taxed	Soda	Family-size	2.5876839
Oakland	Baseline	30707	Drug Store/Pharmacy	Milk, 1%, Unflavored (Cheapest) 0.5 gal	Untaxed	Milk	Family-size	4.359375
Oakland	Baseline	30707	Drug Store/Pharmacy	Milk, 2%, Unflavored (Cheapest) 0.5 gal	Untaxed	Milk	Family-size	4.359375
Oakland	Baseline	30707	Drug Store/Pharmacy	Milk, 2%, Unflavored (Cheapest) 1 gal	Untaxed	Milk	Family-size	3.1171875
Oakland	Baseline	30707	Drug Store/Pharmacy	Milk, Skim, Unflavored (Cheapest) 0.5 gal	Untaxed	Milk	Family-size	4.359375
Oakland	Baseline	30707	Drug Store/Pharmacy	Milk, Whole, Unflavored (Cheapest) 0.5 gal	Untaxed	Milk	Family-size	4.359375
Oakland	Baseline	30707	Drug Store/Pharmacy	Milk, Whole, Unflavored (Cheapest) 1 gal	Untaxed	Milk	Family-size	3.1171875
Oakland	Baseline	30707	Drug Store/Pharmacy	Monster 16 oz	Taxed	Energy Drinks	Individual-size	17.3125
Oakland	Baseline	30707	Drug Store/Pharmacy	Monster Zero Ultra 16 oz	Untaxed	Energy Drinks	Individual-size	17.3125
Oakland	Baseline	30707	Drug Store/Pharmacy	Mountain Dew 2 L	Taxed	Soda	Family-size	3.2383018
Oakland	Baseline	30707	Drug Store/Pharmacy	Pepsi 1.25 L	Taxed	Soda	Family-size	4.4715176
Oakland	Baseline	30707	Drug Store/Pharmacy	Pepsi 12 pk/12 oz	Taxed	Soda	Family-size	2.3125
Oakland	Baseline	30707	Drug Store/Pharmacy	Pepsi 2 L	Taxed	Soda	Family-size	1.4638897
Oakland	Baseline	30707	Drug Store/Pharmacy	Pepsi 20 oz	Taxed	Soda	Individual-size	7.5000005
Oakland	Baseline	30707	Drug Store/Pharmacy	Powerade 32 oz	Taxed	Sports Drinks	Individual-size	3.90625
Oakland	Baseline	30707	Drug Store/Pharmacy	Pure Leaf Unsweetened Tea 64 oz	Untaxed	Ready-to-Drink Tea and Coffee	Family-size	5.296875
Oakland	Baseline	30707	Drug Store/Pharmacy	Red Bull 12 oz	Taxed	Energy Drinks	Individual-size	26.583334
Oakland	Baseline	30707	Drug Store/Pharmacy	Red Bull 16 oz	Taxed	Energy Drinks	Individual-size	9.375
Oakland	Baseline	30707	Drug Store/Pharmacy	Red Bull 8.4 oz	Taxed	Energy Drinks	Individual-size	23.809525
Oakland	Baseline	30707	Drug Store/Pharmacy	Red Bull Sugarfree 12 oz	Untaxed	Energy Drinks	Individual-size	26.583334
Oakland	Baseline	30707	Drug Store/Pharmacy	Starbucks Frappuccino (coffee flavor) 13.7 oz	Taxed	Ready-to-Drink Tea and Coffee	Individual-size	21.824818
Oakland	Baseline	30708	Drug Store/Pharmacy	Arizona Green Tea 23 oz	Taxed	Ready-to-Drink Tea and Coffee	Individual-size	4.304348
Oakland	Baseline	30708	Drug Store/Pharmacy	Coca-Cola 12 oz	Taxed	Soda	Individual-size	7.0833335
Oakland	Baseline	30708	Drug Store/Pharmacy	Coca-Cola 20 oz	Taxed	Soda	Individual-size	9.9499998
Oakland	Baseline	30708	Drug Store/Pharmacy	Diet Coke 20 oz	Untaxed	Soda	Individual-size	9.9499998
Oakland	Baseline	30708	Drug Store/Pharmacy	Monster 16 oz	Taxed	Energy Drinks	Individual-size	16.1875
Oakland	Baseline	30708	Drug Store/Pharmacy	Red Bull 16 oz	Taxed	Energy Drinks	Individual-size	18.0625
Oakland	Baseline	30708	Drug Store/Pharmacy	Red Bull Sugarfree 8.4 oz	Untaxed	Energy Drinks	Individual-size	15.357142
Oakland	Baseline	30714	Chain Convenience Store	Coca-Cola 12 oz	Taxed	Soda	Individual-size	14.083333
Oakland	Baseline	30714	Chain Convenience Store	Diet Coke 12 oz	Untaxed	Soda	Individual-size	14.083333
Oakland	Baseline	30714	Chain Convenience Store	Pure Leaf Sweet Tea 18.5 oz	Taxed	Ready-to-Drink Tea and Coffee	Individual-size	10.756757
Oakland	Baseline	30801	Supermarket	Aquafina Water 20 oz	Untaxed	Bottled Water	Individual-size	9.4499998
Oakland	Baseline	30801	Supermarket	Arizona Green Tea 128 oz	Taxed	Ready-to-Drink Tea and Coffee	Family-size	2.34375
Oakland	Baseline	30801	Supermarket	Arizona Zero Calorie Green Tea 128 oz	Untaxed	Ready-to-Drink Tea and Coffee	Family-size	2.34375
Oakland	Baseline	30801	Supermarket	Capri Sun 100% Juice 10 pk/6 oz	Untaxed	Juice	Family-size	5.8166666
Oakland	Baseline	30801	Supermarket	Capri Sun Juice 10 pk/6 oz	Taxed	Juice	Family-size	4.166667
Oakland	Baseline	30801	Supermarket	Chocolate Milk, Any Fat % (Cheapest) 0.5 gal	Untaxed	Milk	Family-size	5.609375
Oakland	Baseline	30801	Supermarket	Chocolate Milk, Any Fat % (Cheapest) 1 gal	Untaxed	Milk	Family-size	3.8984373
Oakland	Baseline	30801	Supermarket	Coca-Cola 12 pk/12 oz	Taxed	Soda	Family-size	4.8541665
Oakland	Baseline	30801	Supermarket	Coca-Cola 6 pk/7.5 oz	Taxed	Soda	Family-size	5.5555558
Oakland	Baseline	30801	Supermarket	Dasani Water 20 oz	Untaxed	Bottled Water	Individual-size	9.9499998
Oakland	Baseline	30801	Supermarket	Diet Coke 12 pk/12 oz	Untaxed	Soda	Family-size	4.8541665
Oakland	Baseline	30801	Supermarket	Diet Coke 2 L	Untaxed	Soda	Family-size	3.0904338
Oakland	Baseline	30801	Supermarket	Diet Coke 20 oz	Untaxed	Soda	Individual-size	8.3499994
Oakland	Baseline	30801	Supermarket	Diet Dr. Pepper 2 L	Untaxed	Soda	Family-size	2.4693897
Oakland	Baseline	30801	Supermarket	Diet Dr. Pepper 20 oz	Untaxed	Soda	Individual-size	9.9499998
Oakland	Baseline	30801	Supermarket	Diet Pepsi 12 pk/12 oz	Untaxed	Soda	Family-size	4.8541665
Oakland	Baseline	30801	Supermarket	Diet Pepsi 2 L	Untaxed	Soda	Family-size	2.4693897
Oakland	Baseline	30801	Supermarket	Dr. Pepper 12 pk/12 oz	Taxed	Soda	Family-size	4.8541665
Oakland	Baseline	30801	Supermarket	Gatorade 20 oz	Taxed	Sports Drinks	Individual-size	9.9499998
Oakland	Baseline	30801	Supermarket	Gatorade 32 oz	Taxed	Sports Drinks	Individual-size	2.78125
Oakland	Baseline	30801	Supermarket	Gatorade 8 pk/20 oz	Taxed	Sports Drinks	Family-size	3.125
Oakland	Baseline	30801	Supermarket	Gatorade G2 32 oz	Taxed	Sports Drinks	Individual-size	2.78125
Oakland	Baseline	30801	Supermarket	Gatorade G2 8 pk/20 oz	Taxed	Sports Drinks	Family-size	3.125
Oakland	Baseline	30801	Supermarket	Kool Aid Jammers 10 pk/6 oz	Taxed	Juice	Family-size	4.166667
Oakland	Baseline	30801	Supermarket	Milk, 1%, Unflavored (Cheapest) 0.5 gal	Untaxed	Milk	Family-size	3.578125
Oakland	Baseline	30801	Supermarket	Milk, 1%, Unflavored (Cheapest) 1 gal	Untaxed	Milk	Family-size	2.3359375
Oakland	Baseline	30801	Supermarket	Milk, 2%, Unflavored (Cheapest) 0.5 gal	Untaxed	Milk	Family-size	3.578125
Oakland	Baseline	30801	Supermarket	Milk, 2%, Unflavored (Cheapest) 1 gal	Untaxed	Milk	Family-size	2.3359375
Oakland	Baseline	30801	Supermarket	Milk, Skim, Unflavored (Cheapest) 0.5 gal	Untaxed	Milk	Family-size	3.578125
Oakland	Baseline	30801	Supermarket	Milk, Skim, Unflavored (Cheapest) 1 gal	Untaxed	Milk	Family-size	2.3359375
Oakland	Baseline	30801	Supermarket	Milk, Whole, Unflavored (Cheapest) 0.5 gal	Untaxed	Milk	Family-size	3.578125
Oakland	Baseline	30801	Supermarket	Milk, Whole, Unflavored (Cheapest) 1 gal	Untaxed	Milk	Family-size	2.3359375
Oakland	Baseline	30801	Supermarket	Minute Maid 100% Juice (Orange) 59 oz	Untaxed	Juice	Family-size	5.9152546
Oakland	Baseline	30801	Supermarket	Monster 16 oz	Taxed	Energy Drinks	Individual-size	12.5
Oakland	Baseline	30801	Supermarket	Monster 4 pk/16 oz	Taxed	Energy Drinks	Family-size	9.359375
Oakland	Baseline	30801	Supermarket	Monster Zero Ultra 16 oz	Untaxed	Energy Drinks	Individual-size	12.5
Oakland	Baseline	30801	Supermarket	Monster Zero Ultra 4 pk/16 oz	Untaxed	Energy Drinks	Family-size	9.359375
Oakland	Baseline	30801	Supermarket	Mountain Dew 2 L	Taxed	Soda	Family-size	2.4693897
Oakland	Baseline	30801	Supermarket	Pepsi 12 pk/12 oz	Taxed	Soda	Family-size	4.8541665
Oakland	Baseline	30801	Supermarket	Pepsi 2 L	Taxed	Soda	Family-size	2.4693897
Oakland	Baseline	30801	Supermarket	Pepsi 20 oz	Taxed	Soda	Individual-size	9.9499998
Oakland	Baseline	30801	Supermarket	Powerade 32 oz	Taxed	Sports Drinks	Individual-size	4.96875
Oakland	Baseline	30801	Supermarket	Powerade Zero 32 oz	Untaxed	Sports Drinks	Individual-size	4.96875
Oakland	Baseline	30801	Supermarket	Pure Leaf Sweet Tea 18.5 oz	Taxed	Ready-to-Drink Tea and Coffee	Individual-size	10.756757
Oakland	Baseline	30801	Supermarket	Pure Leaf Sweet Tea 64 oz	Taxed	Ready-to-Drink Tea and Coffee	Family-size	5.453125
Oakland	Baseline	30801	Supermarket	Pure Leaf Unsweetened Tea 18.5 oz	Untaxed	Ready-to-Drink Tea and Coffee	Individual-size	10.756757
Oakland	Baseline	30801	Supermarket	Pure Leaf Unsweetened Tea 64 oz	Untaxed	Ready-to-Drink Tea and Coffee	Family-size	5.453125
Oakland	Baseline	30801	Supermarket	Red Bull 12 oz	Taxed	Energy Drinks	Individual-size	20.833332
Oakland	Baseline	30801	Supermarket	Red Bull 4 pk/8.4 oz	Taxed	Energy Drinks	Family-size	23.779762
Oakland	Baseline	30801	Supermarket	Red Bull 8.4 oz	Taxed	Energy Drinks	Individual-size	23.809525
Oakland	Baseline	30801	Supermarket	Red Bull Sugarfree 12 oz	Untaxed	Energy Drinks	Individual-size	20.833332
Oakland	Baseline	30801	Supermarket	Red Bull Sugarfree 4 pk/8.4 oz	Untaxed	Energy Drinks	Family-size	23.779762
Oakland	Baseline	30801	Supermarket	Red Bull Sugarfree 8.4 oz	Untaxed	Energy Drinks	Individual-size	23.809525
Oakland	Baseline	30801	Supermarket	Starbucks Frappuccino (coffee flavor) 13.7 oz	Taxed	Ready-to-Drink Tea and Coffee	Individual-size	21.824818
Oakland	Baseline	30801	Supermarket	Starbucks Frappuccino (coffee flavor) 4 pk/9.5 oz	Taxed	Ready-to-Drink Tea and Coffee	Family-size	18.394737
Oakland	Baseline	30801	Supermarket	Tropicana 100% Juice (Orange) 12 oz	Untaxed	Juice	Individual-size	16.583334
Oakland	Baseline	30801	Supermarket	Vitamin Water 20 oz	Taxed	Sports Drinks	Individual-size	5
Oakland	Baseline	30801	Supermarket	Vitamin Water Zero 20 oz	Untaxed	Sports Drinks	Individual-size	5
Oakland	Baseline	30802	Grocery	Coca-Cola 12 oz	Taxed	Soda	Individual-size	10.416666
Oakland	Baseline	30802	Grocery	Diet Coke 12 oz	Untaxed	Soda	Individual-size	10.416666
Oakland	Baseline	30803	Chain Convenience Store	Aquafina Water 20 oz	Untaxed	Bottled Water	Individual-size	7.4500003
Oakland	Baseline	30803	Chain Convenience Store	Arizona Green Tea 23 oz	Taxed	Ready-to-Drink Tea and Coffee	Individual-size	4.304348
Oakland	Baseline	30803	Chain Convenience Store	Cheapest Bottled Water 20 oz	Untaxed	Bottled Water	Individual-size	3.9500003
Oakland	Baseline	30803	Chain Convenience Store	Coca-Cola 20 oz	Taxed	Soda	Individual-size	7.9500003
Oakland	Baseline	30803	Chain Convenience Store	Diet Coke 20 oz	Untaxed	Soda	Individual-size	7.9500003
Oakland	Baseline	30803	Chain Convenience Store	Diet Dr. Pepper 20 oz	Untaxed	Soda	Individual-size	7.9500003
Oakland	Baseline	30803	Chain Convenience Store	Diet Pepsi 20 oz	Untaxed	Soda	Individual-size	7.9500003
Oakland	Baseline	30803	Chain Convenience Store	Dr. Pepper 20 oz	Taxed	Soda	Individual-size	7.9500003
Oakland	Baseline	30803	Chain Convenience Store	Pepsi 20 oz	Taxed	Soda	Individual-size	7.9500003
Oakland	Baseline	30803	Chain Convenience Store	Red Bull 12 oz	Taxed	Energy Drinks	Individual-size	24.916666
Oakland	Baseline	30803	Chain Convenience Store	Red Bull Sugarfree 12 oz	Untaxed	Energy Drinks	Individual-size	24.916666
Oakland	Baseline	30803	Chain Convenience Store	Red Bull Sugarfree 16 oz	Untaxed	Energy Drinks	Individual-size	24.9375
Oakland	Baseline	30803	Chain Convenience Store	Starbucks Frappuccino (coffee flavor) 13.7 oz	Taxed	Ready-to-Drink Tea and Coffee	Individual-size	21.824818
Oakland	Baseline	30804	Non-chain Convenience Store	Coca-Cola 12 oz	Taxed	Soda	Individual-size	6.0833335
Oakland	Baseline	30804	Non-chain Convenience Store	Coca-Cola 20 oz	Taxed	Soda	Individual-size	8.6500006
Oakland	Baseline	30804	Non-chain Convenience Store	Diet Coke 12 oz	Untaxed	Soda	Individual-size	6.0833335
Oakland	Baseline	30804	Non-chain Convenience Store	Diet Pepsi 20 oz	Untaxed	Soda	Individual-size	8.6500006
Oakland	Baseline	30804	Non-chain Convenience Store	Dr. Pepper 20 oz	Taxed	Soda	Individual-size	8.6500006
Oakland	Baseline	30804	Non-chain Convenience Store	Powerade 32 oz	Taxed	Sports Drinks	Individual-size	6.6875005
Oakland	Baseline	30804	Non-chain Convenience Store	Pure Leaf Sweet Tea 18.5 oz	Taxed	Ready-to-Drink Tea and Coffee	Individual-size	9.189189
Oakland	Baseline	30804	Non-chain Convenience Store	Starbucks Frappuccino (coffee flavor) 13.7 oz	Taxed	Ready-to-Drink Tea and Coffee	Individual-size	21.459856
Oakland	Baseline	30805	Non-chain Convenience Store	Coca-Cola 12 oz	Taxed	Soda	Individual-size	5.8333335
Oakland	Baseline	30805	Non-chain Convenience Store	Coca-Cola 20 oz	Taxed	Soda	Individual-size	7.5000005
Oakland	Baseline	30805	Non-chain Convenience Store	Pepsi 12 oz	Taxed	Soda	Individual-size	5.8333335
Oakland	Baseline	30805	Non-chain Convenience Store	Red Bull 12 oz	Taxed	Energy Drinks	Individual-size	24.916666
Oakland	Baseline	30805	Non-chain Convenience Store	Red Bull Sugarfree 12 oz	Untaxed	Energy Drinks	Individual-size	24.916666
Oakland	Baseline	30806	Non-chain Convenience Store	Coca-Cola 12 oz	Taxed	Soda	Individual-size	7.4166665
Oakland	Baseline	30806	Non-chain Convenience Store	Gatorade 20 oz	Taxed	Sports Drinks	Individual-size	9.9499998
Oakland	Baseline	30806	Non-chain Convenience Store	Milk, 1%, Unflavored (Cheapest) 0.5 gal	Untaxed	Milk	Family-size	11.703125
Oakland	Baseline	30806	Non-chain Convenience Store	Milk, 2%, Unflavored (Cheapest) 0.5 gal	Untaxed	Milk	Family-size	11.703125
Oakland	Baseline	30806	Non-chain Convenience Store	Milk, Whole, Unflavored (Cheapest) 0.5 gal	Untaxed	Milk	Family-size	11.703125
Oakland	Baseline	30806	Non-chain Convenience Store	Pepsi 12 oz	Taxed	Soda	Individual-size	7.4166665
Oakland	Baseline	30806	Non-chain Convenience Store	Vitamin Water 20 oz	Taxed	Sports Drinks	Individual-size	9.9499998
Oakland	Baseline	30807	Drug Store/Pharmacy	Aquafina Water 20 oz	Untaxed	Bottled Water	Individual-size	8.3499994
Oakland	Baseline	30807	Drug Store/Pharmacy	Arizona Green Tea 128 oz	Taxed	Ready-to-Drink Tea and Coffee	Family-size	1.953125
Oakland	Baseline	30807	Drug Store/Pharmacy	Coca-Cola 2 L	Taxed	Soda	Family-size	3.2383018
Oakland	Baseline	30807	Drug Store/Pharmacy	Dasani Water 20 oz	Untaxed	Bottled Water	Individual-size	9.3500004
Oakland	Baseline	30807	Drug Store/Pharmacy	Diet Coke 2 L	Untaxed	Soda	Family-size	3.2383018
Oakland	Baseline	30807	Drug Store/Pharmacy	Diet Dr. Pepper 20 oz	Untaxed	Soda	Individual-size	7.5000005
Oakland	Baseline	30807	Drug Store/Pharmacy	Diet Pepsi 12 pk/12 oz	Untaxed	Soda	Family-size	2.3125
Oakland	Baseline	30807	Drug Store/Pharmacy	Diet Pepsi 2 L	Untaxed	Soda	Family-size	3.2383018
Oakland	Baseline	30807	Drug Store/Pharmacy	Diet Pepsi 20 oz	Untaxed	Soda	Individual-size	9.9499998
Oakland	Baseline	30807	Drug Store/Pharmacy	Dr. Pepper 2 L	Taxed	Soda	Family-size	3.3565958
Oakland	Baseline	30807	Drug Store/Pharmacy	Milk, 1%, Unflavored (Cheapest) 1 gal	Untaxed	Milk	Family-size	3.1171875
Oakland	Baseline	30807	Drug Store/Pharmacy	Milk, 2%, Unflavored (Cheapest) 1 gal	Untaxed	Milk	Family-size	3.1171875
Oakland	Baseline	30807	Drug Store/Pharmacy	Milk, Skim, Unflavored (Cheapest) 0.5 gal	Untaxed	Milk	Family-size	4.359375
Oakland	Baseline	30807	Drug Store/Pharmacy	Milk, Skim, Unflavored (Cheapest) 1 gal	Untaxed	Milk	Family-size	3.1171875
Oakland	Baseline	30807	Drug Store/Pharmacy	Milk, Whole, Unflavored (Cheapest) 1 gal	Untaxed	Milk	Family-size	2.1796875
Oakland	Baseline	30807	Drug Store/Pharmacy	Monster Zero Ultra 16 oz	Untaxed	Energy Drinks	Individual-size	17.3125
Oakland	Baseline	30807	Drug Store/Pharmacy	Pepsi 12 pk/12 oz	Taxed	Soda	Family-size	2.3125
Oakland	Baseline	30807	Drug Store/Pharmacy	Pepsi 2 L	Taxed	Soda	Family-size	3.2383018
Oakland	Baseline	30807	Drug Store/Pharmacy	Pepsi 20 oz	Taxed	Soda	Individual-size	9.9499998
Oakland	Baseline	30807	Drug Store/Pharmacy	Pure Leaf Sweet Tea 18.5 oz	Taxed	Ready-to-Drink Tea and Coffee	Individual-size	11.837838
Oakland	Baseline	30807	Drug Store/Pharmacy	Pure Leaf Unsweetened Tea 18.5 oz	Untaxed	Ready-to-Drink Tea and Coffee	Individual-size	11.837838
Oakland	Baseline	30807	Drug Store/Pharmacy	Red Bull 12 oz	Taxed	Energy Drinks	Individual-size	27.416668
Oakland	Baseline	30807	Drug Store/Pharmacy	Red Bull 16 oz	Taxed	Energy Drinks	Individual-size	28.062498
Oakland	Baseline	30807	Drug Store/Pharmacy	Red Bull 8.4 oz	Taxed	Energy Drinks	Individual-size	31.785715
Oakland	Baseline	30807	Drug Store/Pharmacy	Red Bull Sugarfree 12 oz	Untaxed	Energy Drinks	Individual-size	27.416668
Oakland	Baseline	30807	Drug Store/Pharmacy	Red Bull Sugarfree 16 oz	Untaxed	Energy Drinks	Individual-size	28.062498
Oakland	Baseline	30807	Drug Store/Pharmacy	Starbucks Frappuccino (coffee flavor) 13.7 oz	Taxed	Ready-to-Drink Tea and Coffee	Individual-size	21.824818
Oakland	Baseline	30807	Drug Store/Pharmacy	Vitamin Water 20 oz	Taxed	Sports Drinks	Individual-size	9.3500004
Oakland	Baseline	30808	Drug Store/Pharmacy	Aquafina Water 20 oz	Untaxed	Bottled Water	Individual-size	7.5000005
Oakland	Baseline	30808	Drug Store/Pharmacy	Arizona Green Tea 128 oz	Taxed	Ready-to-Drink Tea and Coffee	Family-size	2.5703125
Oakland	Baseline	30808	Drug Store/Pharmacy	Arizona Zero Calorie Green Tea 128 oz	Untaxed	Ready-to-Drink Tea and Coffee	Family-size	2.5703125
Oakland	Baseline	30808	Drug Store/Pharmacy	Coca-Cola 12 pk/12 oz	Taxed	Soda	Family-size	2.5486112
Oakland	Baseline	30808	Drug Store/Pharmacy	Coca-Cola 2 L	Taxed	Soda	Family-size	3.2383018
Oakland	Baseline	30808	Drug Store/Pharmacy	Coca-Cola 20 oz	Taxed	Soda	Individual-size	7.5000005
Oakland	Baseline	30808	Drug Store/Pharmacy	Diet Coke 2 L	Untaxed	Soda	Family-size	3.2383018
Oakland	Baseline	30808	Drug Store/Pharmacy	Diet Coke 20 oz	Untaxed	Soda	Individual-size	7.5000005
Oakland	Baseline	30808	Drug Store/Pharmacy	Diet Dr. Pepper 2 L	Untaxed	Soda	Family-size	3.2383018
Oakland	Baseline	30808	Drug Store/Pharmacy	Diet Mountain Dew 2 L	Untaxed	Soda	Family-size	3.2383018
Oakland	Baseline	30808	Drug Store/Pharmacy	Diet Pepsi 12 pk/12 oz	Untaxed	Soda	Family-size	2.5486112
Oakland	Baseline	30808	Drug Store/Pharmacy	Diet Pepsi 2 L	Untaxed	Soda	Family-size	3.2383018
Oakland	Baseline	30808	Drug Store/Pharmacy	Diet Pepsi 20 oz	Untaxed	Soda	Individual-size	7.5000005
Oakland	Baseline	30808	Drug Store/Pharmacy	Dr. Pepper 2 L	Taxed	Soda	Family-size	3.2383018
Oakland	Baseline	30808	Drug Store/Pharmacy	Dr. Pepper 20 oz	Taxed	Soda	Individual-size	7.5000005
Oakland	Baseline	30808	Drug Store/Pharmacy	Fanta Orange 2 L	Taxed	Soda	Family-size	3.386169
Oakland	Baseline	30808	Drug Store/Pharmacy	Gatorade 20 oz	Taxed	Sports Drinks	Individual-size	7.5000005
Oakland	Baseline	30808	Drug Store/Pharmacy	Milk, 1%, Unflavored (Cheapest) 0.5 gal	Untaxed	Milk	Family-size	4.828125
Oakland	Baseline	30808	Drug Store/Pharmacy	Milk, 2%, Unflavored (Cheapest) 0.5 gal	Untaxed	Milk	Family-size	4.828125
Oakland	Baseline	30808	Drug Store/Pharmacy	Milk, 2%, Unflavored (Cheapest) 1 gal	Untaxed	Milk	Family-size	2.7265625
Oakland	Baseline	30808	Drug Store/Pharmacy	Milk, Whole, Unflavored (Cheapest) 0.5 gal	Untaxed	Milk	Family-size	4.828125
Oakland	Baseline	30808	Drug Store/Pharmacy	Milk, Whole, Unflavored (Cheapest) 1 gal	Untaxed	Milk	Family-size	2.7265625
Oakland	Baseline	30808	Drug Store/Pharmacy	Monster 16 oz	Taxed	Energy Drinks	Individual-size	12.5
Oakland	Baseline	30808	Drug Store/Pharmacy	Monster 24 oz	Taxed	Energy Drinks	Individual-size	14.541666
Oakland	Baseline	30808	Drug Store/Pharmacy	Monster Zero Ultra 16 oz	Untaxed	Energy Drinks	Individual-size	12.5
Oakland	Baseline	30808	Drug Store/Pharmacy	Mountain Dew 2 L	Taxed	Soda	Family-size	3.2383018
Oakland	Baseline	30808	Drug Store/Pharmacy	Pepsi 12 pk/12 oz	Taxed	Soda	Family-size	2.5486112
Oakland	Baseline	30808	Drug Store/Pharmacy	Pepsi 2 L	Taxed	Soda	Family-size	3.2383018
Oakland	Baseline	30808	Drug Store/Pharmacy	Pepsi 20 oz	Taxed	Soda	Individual-size	7.5000005
Oakland	Baseline	30808	Drug Store/Pharmacy	Powerade 32 oz	Taxed	Sports Drinks	Individual-size	3.125
Oakland	Baseline	30808	Drug Store/Pharmacy	Red Bull 12 oz	Taxed	Energy Drinks	Individual-size	20.833332
Oakland	Baseline	30808	Drug Store/Pharmacy	Red Bull 16 oz	Taxed	Energy Drinks	Individual-size	21.875
Oakland	Baseline	30808	Drug Store/Pharmacy	Red Bull 8.4 oz	Taxed	Energy Drinks	Individual-size	23.809525
Oakland	Baseline	30808	Drug Store/Pharmacy	Red Bull Sugarfree 12 oz	Untaxed	Energy Drinks	Individual-size	20.833332
Oakland	Baseline	30808	Drug Store/Pharmacy	Red Bull Sugarfree 8.4 oz	Untaxed	Energy Drinks	Individual-size	23.809525
Oakland	Baseline	30901	Supermarket	Capri Sun Juice 10 pk/6 oz	Taxed	Juice	Family-size	5.9166665
Oakland	Baseline	30901	Supermarket	Cheapest Bottled Water 20 oz	Untaxed	Bottled Water	Individual-size	6.9499998
Oakland	Baseline	30901	Supermarket	Chocolate Milk, Any Fat % (Cheapest) 0.5 gal	Untaxed	Milk	Family-size	4.515625
Oakland	Baseline	30901	Supermarket	Chocolate Milk, Any Fat % (Cheapest) 14 oz	Untaxed	Milk	Individual-size	13.500001
Oakland	Baseline	30901	Supermarket	Coca-Cola 12 pk/12 oz	Taxed	Soda	Family-size	4.5069442
Oakland	Baseline	30901	Supermarket	Coca-Cola 2 L	Taxed	Soda	Family-size	2.9425662
Oakland	Baseline	30901	Supermarket	Coca-Cola 20 oz	Taxed	Soda	Individual-size	8.3499994
Oakland	Baseline	30901	Supermarket	Coca-Cola 6 pk/7.5 oz	Taxed	Soda	Family-size	6.644444
Oakland	Baseline	30901	Supermarket	Dasani Water 20 oz	Untaxed	Bottled Water	Individual-size	6.9499998
Oakland	Baseline	30901	Supermarket	Diet Coke 1.25 L	Untaxed	Soda	Family-size	2.3658824
Oakland	Baseline	30901	Supermarket	Diet Coke 12 pk/12 oz	Untaxed	Soda	Family-size	4.5069442
Oakland	Baseline	30901	Supermarket	Diet Coke 6 pk/7.5 oz	Untaxed	Soda	Family-size	6.644444
Oakland	Baseline	30901	Supermarket	Diet Dr. Pepper 12 pk/12 oz	Untaxed	Soda	Family-size	3.4652777
Oakland	Baseline	30901	Supermarket	Diet Dr. Pepper 2 L	Untaxed	Soda	Family-size	2.9425662
Oakland	Baseline	30901	Supermarket	Diet Dr. Pepper 20 oz	Untaxed	Soda	Individual-size	9.4499998
Oakland	Baseline	30901	Supermarket	Diet Mountain Dew 2 L	Untaxed	Soda	Family-size	2.9425662
Oakland	Baseline	30901	Supermarket	Diet Pepsi 12 pk/12 oz	Untaxed	Soda	Family-size	3.4652777
Oakland	Baseline	30901	Supermarket	Diet Pepsi 2 L	Untaxed	Soda	Family-size	2.9425662
Oakland	Baseline	30901	Supermarket	Diet Pepsi 20 oz	Untaxed	Soda	Individual-size	9.4499998
Oakland	Baseline	30901	Supermarket	Dr. Pepper 12 pk/12 oz	Taxed	Soda	Family-size	3.4652777
Oakland	Baseline	30901	Supermarket	Dr. Pepper 2 L	Taxed	Soda	Family-size	2.9425662
Oakland	Baseline	30901	Supermarket	Fanta Orange 2 L	Taxed	Soda	Family-size	1.4638897
Oakland	Baseline	30901	Supermarket	Gatorade 32 oz	Taxed	Sports Drinks	Individual-size	2.78125
Oakland	Baseline	30901	Supermarket	Gatorade 8 pk/20 oz	Taxed	Sports Drinks	Family-size	4.3687501
Oakland	Baseline	30901	Supermarket	Gatorade G2 32 oz	Taxed	Sports Drinks	Individual-size	2.78125
Oakland	Baseline	30901	Supermarket	Gatorade G2 8 pk/20 oz	Taxed	Sports Drinks	Family-size	4.3687501
Oakland	Baseline	30901	Supermarket	Kool Aid Jammers 10 pk/6 oz	Taxed	Juice	Family-size	2.7833333
Oakland	Baseline	30901	Supermarket	Milk, 1%, Unflavored (Cheapest) 1 gal	Untaxed	Milk	Family-size	1.171875
Oakland	Baseline	30901	Supermarket	Milk, 2%, Unflavored (Cheapest) 0.5 gal	Untaxed	Milk	Family-size	4.046875
Oakland	Baseline	30901	Supermarket	Milk, 2%, Unflavored (Cheapest) 1 gal	Untaxed	Milk	Family-size	1.171875
Oakland	Baseline	30901	Supermarket	Milk, Skim, Unflavored (Cheapest) 1 gal	Untaxed	Milk	Family-size	1.171875
Oakland	Baseline	30901	Supermarket	Milk, Whole, Unflavored (Cheapest) 0.5 gal	Untaxed	Milk	Family-size	4.046875
Oakland	Baseline	30901	Supermarket	Milk, Whole, Unflavored (Cheapest) 1 gal	Untaxed	Milk	Family-size	1.171875
Oakland	Baseline	30901	Supermarket	Minute Maid (Fruit Punch) 59 oz	Taxed	Juice	Family-size	3.3728812
Oakland	Baseline	30901	Supermarket	Minute Maid 100% Juice (Orange) 59 oz	Untaxed	Juice	Family-size	4.2372885
Oakland	Baseline	30901	Supermarket	Monster 16 oz	Taxed	Energy Drinks	Individual-size	12.5
Oakland	Baseline	30901	Supermarket	Monster 4 pk/16 oz	Taxed	Energy Drinks	Family-size	10.921875
Oakland	Baseline	30901	Supermarket	Monster Zero Ultra 16 oz	Untaxed	Energy Drinks	Individual-size	12.5
Oakland	Baseline	30901	Supermarket	Mountain Dew 2 L	Taxed	Soda	Family-size	2.9425662
Oakland	Baseline	30901	Supermarket	Pepsi 12 pk/12 oz	Taxed	Soda	Family-size	3.4652777
Oakland	Baseline	30901	Supermarket	Pepsi 2 L	Taxed	Soda	Family-size	2.9425662
Oakland	Baseline	30901	Supermarket	Pepsi 20 oz	Taxed	Soda	Individual-size	9.4499998
Oakland	Baseline	30901	Supermarket	Powerade 32 oz	Taxed	Sports Drinks	Individual-size	3.7500002
Oakland	Baseline	30901	Supermarket	Powerade Zero 32 oz	Untaxed	Sports Drinks	Individual-size	3.7500002
Oakland	Baseline	30901	Supermarket	Pure Leaf Sweet Tea 64 oz	Taxed	Ready-to-Drink Tea and Coffee	Family-size	3.90625
Oakland	Baseline	30901	Supermarket	Pure Leaf Unsweetened Tea 18.5 oz	Untaxed	Ready-to-Drink Tea and Coffee	Individual-size	8.1081076
Oakland	Baseline	30901	Supermarket	RC Cola 2 L	Taxed	Soda	Family-size	2.9425662
Oakland	Baseline	30901	Supermarket	Red Bull 12 oz	Taxed	Energy Drinks	Individual-size	20.833332
Oakland	Baseline	30901	Supermarket	Red Bull 16 oz	Taxed	Energy Drinks	Individual-size	24.9375
Oakland	Baseline	30901	Supermarket	Red Bull 8.4 oz	Taxed	Energy Drinks	Individual-size	27.261904
Oakland	Baseline	30901	Supermarket	Red Bull Sugarfree 12 oz	Untaxed	Energy Drinks	Individual-size	20.833332
Oakland	Baseline	30901	Supermarket	Red Bull Sugarfree 16 oz	Untaxed	Energy Drinks	Individual-size	24.9375
Oakland	Baseline	30901	Supermarket	Red Bull Sugarfree 8.4 oz	Untaxed	Energy Drinks	Individual-size	27.261904
Oakland	Baseline	30901	Supermarket	Starbucks Frappuccino (coffee flavor) 13.7 oz	Taxed	Ready-to-Drink Tea and Coffee	Individual-size	17.153284
Oakland	Baseline	30901	Supermarket	Vitamin Water 20 oz	Taxed	Sports Drinks	Individual-size	6.25
Oakland	Baseline	30901	Supermarket	Vitamin Water 6 pk/16.9 oz	Taxed	Sports Drinks	Family-size	5.9072976
Oakland	Baseline	30902	Grocery	Cheapest Bottled Water 16.9 oz	Untaxed	Bottled Water	Individual-size	3.4911242
Oakland	Baseline	30902	Grocery	Red Bull 12 oz	Taxed	Energy Drinks	Individual-size	24.916666
Oakland	Baseline	30902	Grocery	Red Bull 8.4 oz	Taxed	Energy Drinks	Individual-size	26.07143
Oakland	Baseline	30903	Grocery	Milk, 2%, Unflavored (Cheapest) 0.5 gal	Untaxed	Milk	Family-size	4.203125
Oakland	Baseline	30904	Chain Convenience Store	Cheapest Bottled Water 20 oz	Untaxed	Bottled Water	Individual-size	6.9499998
Oakland	Baseline	30904	Chain Convenience Store	Chocolate Milk, Any Fat % (Cheapest) 14 oz	Untaxed	Milk	Individual-size	12.785713
Oakland	Baseline	30904	Chain Convenience Store	Coca-Cola 12 oz	Taxed	Soda	Individual-size	8.25
Oakland	Baseline	30904	Chain Convenience Store	Coca-Cola 12 pk/12 oz	Taxed	Soda	Family-size	4.1597223
Oakland	Baseline	30904	Chain Convenience Store	Coca-Cola 2 L	Taxed	Soda	Family-size	4.4212427
Oakland	Baseline	30904	Chain Convenience Store	Diet Dr. Pepper 20 oz	Untaxed	Soda	Individual-size	9.9499998
Oakland	Baseline	30904	Chain Convenience Store	Dr. Pepper 2 L	Taxed	Soda	Family-size	4.4212427
Oakland	Baseline	30904	Chain Convenience Store	Dr. Pepper 20 oz	Taxed	Soda	Individual-size	9.9499998
Oakland	Baseline	30904	Chain Convenience Store	Fanta Orange 2 L	Taxed	Soda	Family-size	4.4212427
Oakland	Baseline	30904	Chain Convenience Store	Monster 16 oz	Taxed	Energy Drinks	Individual-size	16.8125
Oakland	Baseline	30904	Chain Convenience Store	Monster 24 oz	Taxed	Energy Drinks	Individual-size	16.208334
Oakland	Baseline	30904	Chain Convenience Store	Monster Zero Ultra 16 oz	Untaxed	Energy Drinks	Individual-size	17.4375
Oakland	Baseline	30904	Chain Convenience Store	Monster Zero Ultra 24 oz	Untaxed	Energy Drinks	Individual-size	16.208334
Oakland	Baseline	30904	Chain Convenience Store	Mountain Dew 12 oz	Taxed	Soda	Individual-size	8.25
Oakland	Baseline	30904	Chain Convenience Store	Pepsi 2 L	Taxed	Soda	Family-size	4.4212427
Oakland	Baseline	30904	Chain Convenience Store	Powerade 32 oz	Taxed	Sports Drinks	Individual-size	3.90625
Oakland	Baseline	30904	Chain Convenience Store	Red Bull 12 oz	Taxed	Energy Drinks	Individual-size	20.833332
Oakland	Baseline	30904	Chain Convenience Store	Red Bull 16 oz	Taxed	Energy Drinks	Individual-size	28.062498
Oakland	Baseline	30904	Chain Convenience Store	Red Bull 4 pk/8.4 oz	Taxed	Energy Drinks	Family-size	20.80357
Oakland	Baseline	30904	Chain Convenience Store	Red Bull 8.4 oz	Taxed	Energy Drinks	Individual-size	34.404762
Oakland	Baseline	30904	Chain Convenience Store	Red Bull Sugarfree 16 oz	Untaxed	Energy Drinks	Individual-size	28.062498
Oakland	Baseline	30904	Chain Convenience Store	Red Bull Sugarfree 4 pk/8.4 oz	Untaxed	Energy Drinks	Family-size	20.80357
Oakland	Baseline	30904	Chain Convenience Store	Red Bull Sugarfree 8.4 oz	Untaxed	Energy Drinks	Individual-size	34.404762
Oakland	Baseline	30904	Chain Convenience Store	Starbucks Frappuccino (coffee flavor) 13.7 oz	Taxed	Ready-to-Drink Tea and Coffee	Individual-size	25.474453
Oakland	Baseline	30904	Chain Convenience Store	Vitamin Water 20 oz	Taxed	Sports Drinks	Individual-size	10.45
Oakland	Baseline	30906	Non-chain Convenience Store	Cheapest Bottled Water 16.9 oz	Untaxed	Bottled Water	Individual-size	4.43787
Oakland	Baseline	30906	Non-chain Convenience Store	Coca-Cola 12 oz	Taxed	Soda	Individual-size	7.0833335
Oakland	Baseline	30906	Non-chain Convenience Store	Diet Coke 12 oz	Untaxed	Soda	Individual-size	7.0833335
Oakland	Baseline	30906	Non-chain Convenience Store	Dr. Pepper 12 oz	Taxed	Soda	Individual-size	7.0833335
Oakland	Baseline	30906	Non-chain Convenience Store	Gatorade 20 oz	Taxed	Sports Drinks	Individual-size	7.4500003
Oakland	Baseline	30906	Non-chain Convenience Store	Gatorade 32 oz	Taxed	Sports Drinks	Individual-size	6.21875
Oakland	Baseline	30906	Non-chain Convenience Store	Pepsi 12 oz	Taxed	Soda	Individual-size	7.0833335
Oakland	Baseline	30906	Non-chain Convenience Store	Pure Leaf Sweet Tea 18.5 oz	Taxed	Ready-to-Drink Tea and Coffee	Individual-size	8.594595
Oakland	Baseline	30906	Non-chain Convenience Store	Vitamin Water 20 oz	Taxed	Sports Drinks	Individual-size	7.4500003
Oakland	Baseline	30907	Drug Store/Pharmacy	Aquafina Water 20 oz	Untaxed	Bottled Water	Individual-size	9.9499998
Oakland	Baseline	30907	Drug Store/Pharmacy	Arizona Green Tea 23 oz	Taxed	Ready-to-Drink Tea and Coffee	Individual-size	2.173913
Oakland	Baseline	30907	Drug Store/Pharmacy	Capri Sun Juice 10 pk/6 oz	Taxed	Juice	Family-size	5.8166666
Oakland	Baseline	30907	Drug Store/Pharmacy	Coca-Cola 12 pk/12 oz	Taxed	Soda	Family-size	2.5486112
Oakland	Baseline	30907	Drug Store/Pharmacy	Coca-Cola 2 L	Taxed	Soda	Family-size	3.2383018
Oakland	Baseline	30907	Drug Store/Pharmacy	Coca-Cola 20 oz	Taxed	Soda	Individual-size	7.5000005
Oakland	Baseline	30907	Drug Store/Pharmacy	Coca-Cola 6 pk/7.5 oz	Taxed	Soda	Family-size	7.7555552
Oakland	Baseline	30907	Drug Store/Pharmacy	Diet Coke 12 pk/12 oz	Untaxed	Soda	Family-size	2.5486112
Oakland	Baseline	30907	Drug Store/Pharmacy	Diet Coke 20 oz	Untaxed	Soda	Individual-size	7.5000005
Oakland	Baseline	30907	Drug Store/Pharmacy	Diet Coke 6 pk/7.5 oz	Untaxed	Soda	Family-size	7.7555552
Oakland	Baseline	30907	Drug Store/Pharmacy	Diet Dr. Pepper 2 L	Untaxed	Soda	Family-size	3.2383018
Oakland	Baseline	30907	Drug Store/Pharmacy	Diet Dr. Pepper 20 oz	Untaxed	Soda	Individual-size	7.5000005
Oakland	Baseline	30907	Drug Store/Pharmacy	Diet Pepsi 12 pk/12 oz	Untaxed	Soda	Family-size	2.5486112
Oakland	Baseline	30907	Drug Store/Pharmacy	Diet Pepsi 2 L	Untaxed	Soda	Family-size	3.2383018
Oakland	Baseline	30907	Drug Store/Pharmacy	Diet Pepsi 20 oz	Untaxed	Soda	Individual-size	7.5000005
Oakland	Baseline	30907	Drug Store/Pharmacy	Dr. Pepper 2 L	Taxed	Soda	Family-size	3.2383018
Oakland	Baseline	30907	Drug Store/Pharmacy	Dr. Pepper 20 oz	Taxed	Soda	Individual-size	7.5000005
Oakland	Baseline	30907	Drug Store/Pharmacy	Fanta Orange 2 L	Taxed	Soda	Family-size	3.2383018
Oakland	Baseline	30907	Drug Store/Pharmacy	Gatorade 20 oz	Taxed	Sports Drinks	Individual-size	5
Oakland	Baseline	30907	Drug Store/Pharmacy	Milk, Whole, Unflavored (Cheapest) 1 gal	Untaxed	Milk	Family-size	3.1171875
Oakland	Baseline	30907	Drug Store/Pharmacy	Monster 16 oz	Taxed	Energy Drinks	Individual-size	12.5
Oakland	Baseline	30907	Drug Store/Pharmacy	Monster Zero Ultra 16 oz	Untaxed	Energy Drinks	Individual-size	12.5
Oakland	Baseline	30907	Drug Store/Pharmacy	Mountain Dew 2 L	Taxed	Soda	Family-size	3.2383018
Oakland	Baseline	30907	Drug Store/Pharmacy	Pepsi 1.25 L	Taxed	Soda	Family-size	4.708106
Oakland	Baseline	30907	Drug Store/Pharmacy	Pepsi 12 pk/12 oz	Taxed	Soda	Family-size	2.5486112
Oakland	Baseline	30907	Drug Store/Pharmacy	Pepsi 2 L	Taxed	Soda	Family-size	3.2383018
Oakland	Baseline	30907	Drug Store/Pharmacy	Pepsi 20 oz	Taxed	Soda	Individual-size	7.5000005
Oakland	Baseline	30907	Drug Store/Pharmacy	Pure Leaf Unsweetened Tea 18.5 oz	Untaxed	Ready-to-Drink Tea and Coffee	Individual-size	8.1081076
Oakland	Baseline	30907	Drug Store/Pharmacy	Red Bull 12 oz	Taxed	Energy Drinks	Individual-size	20.833332
Oakland	Baseline	30907	Drug Store/Pharmacy	Red Bull 16 oz	Taxed	Energy Drinks	Individual-size	21.875
Oakland	Baseline	30907	Drug Store/Pharmacy	Red Bull 8.4 oz	Taxed	Energy Drinks	Individual-size	23.809525
Oakland	Baseline	30907	Drug Store/Pharmacy	Red Bull Sugarfree 12 oz	Untaxed	Energy Drinks	Individual-size	20.833332
Oakland	Baseline	30907	Drug Store/Pharmacy	Red Bull Sugarfree 16 oz	Untaxed	Energy Drinks	Individual-size	21.875
Oakland	Baseline	30907	Drug Store/Pharmacy	Red Bull Sugarfree 8.4 oz	Untaxed	Energy Drinks	Individual-size	23.809525
Oakland	Baseline	30907	Drug Store/Pharmacy	Starbucks Frappuccino (coffee flavor) 13.7 oz	Taxed	Ready-to-Drink Tea and Coffee	Individual-size	14.598539
Oakland	Baseline	30907	Drug Store/Pharmacy	Vitamin Water 20 oz	Taxed	Sports Drinks	Individual-size	5
Oakland	Baseline	30907	Drug Store/Pharmacy	Vitamin Water Zero 20 oz	Untaxed	Sports Drinks	Individual-size	5
Oakland	Baseline	30913	Non-chain Convenience Store	Coca-Cola 12 oz	Taxed	Soda	Individual-size	8.25
Oakland	Baseline	30913	Non-chain Convenience Store	Coca-Cola 2 L	Taxed	Soda	Family-size	3.6966913
Oakland	Baseline	30913	Non-chain Convenience Store	Coca-Cola 20 oz	Taxed	Soda	Individual-size	8.9499998
Oakland	Baseline	30913	Non-chain Convenience Store	Diet Pepsi 20 oz	Untaxed	Soda	Individual-size	8.9499998
Oakland	Baseline	30913	Non-chain Convenience Store	Monster 16 oz	Taxed	Energy Drinks	Individual-size	12.5
Oakland	Baseline	30913	Non-chain Convenience Store	Monster Zero Ultra 16 oz	Untaxed	Energy Drinks	Individual-size	12.5
Oakland	Baseline	31001	Supermarket	Diet Pepsi 20 oz	Untaxed	Soda	Individual-size	8.9499998
Oakland	Baseline	31001	Supermarket	Gatorade 20 oz	Taxed	Sports Drinks	Individual-size	4.9499998
Oakland	Baseline	31001	Supermarket	Gatorade 32 oz	Taxed	Sports Drinks	Individual-size	7.15625
Oakland	Baseline	31001	Supermarket	Milk, 1%, Unflavored (Cheapest) 0.5 gal	Untaxed	Milk	Family-size	4.515625
Oakland	Baseline	31001	Supermarket	Milk, 1%, Unflavored (Cheapest) 1 gal	Untaxed	Milk	Family-size	3.8203125
Oakland	Baseline	31001	Supermarket	Milk, 2%, Unflavored (Cheapest) 0.5 gal	Untaxed	Milk	Family-size	4.515625
Oakland	Baseline	31001	Supermarket	Milk, 2%, Unflavored (Cheapest) 1 gal	Untaxed	Milk	Family-size	3.8203125
Oakland	Baseline	31001	Supermarket	Milk, Skim, Unflavored (Cheapest) 0.5 gal	Untaxed	Milk	Family-size	4.515625
Oakland	Baseline	31001	Supermarket	Milk, Skim, Unflavored (Cheapest) 1 gal	Untaxed	Milk	Family-size	3.1171875
Oakland	Baseline	31001	Supermarket	Milk, Whole, Unflavored (Cheapest) 0.5 gal	Untaxed	Milk	Family-size	4.515625
Oakland	Baseline	31001	Supermarket	Milk, Whole, Unflavored (Cheapest) 1 gal	Untaxed	Milk	Family-size	3.8203125
Oakland	Baseline	31001	Supermarket	Pepsi 20 oz	Taxed	Soda	Individual-size	8.9499998
Oakland	Baseline	31001	Supermarket	Vitamin Water 20 oz	Taxed	Sports Drinks	Individual-size	7.4500003
Oakland	Baseline	31002	Supermarket	Coca-Cola 12 oz	Taxed	Soda	Individual-size	6.25
Oakland	Baseline	31002	Supermarket	Coca-Cola 20 oz	Taxed	Soda	Individual-size	7.9500003
Oakland	Baseline	31002	Supermarket	Diet Coke 12 oz	Untaxed	Soda	Individual-size	6.25
Oakland	Baseline	31002	Supermarket	Diet Coke 20 oz	Untaxed	Soda	Individual-size	7.9500003
Oakland	Baseline	31002	Supermarket	Gatorade 32 oz	Taxed	Sports Drinks	Individual-size	4.6875
Oakland	Baseline	31002	Supermarket	Milk, 2%, Unflavored (Cheapest) 0.5 gal	Untaxed	Milk	Family-size	4.671875
Oakland	Baseline	31002	Supermarket	Milk, 2%, Unflavored (Cheapest) 1 gal	Untaxed	Milk	Family-size	2.8828125
Oakland	Baseline	31002	Supermarket	Monster 16 oz	Taxed	Energy Drinks	Individual-size	12.4375
Oakland	Baseline	31002	Supermarket	Powerade 32 oz	Taxed	Sports Drinks	Individual-size	3.90625
Oakland	Baseline	31003	Grocery	Capri Sun Juice 10 pk/6 oz	Taxed	Juice	Family-size	4.9833336
Oakland	Baseline	31003	Grocery	Coca-Cola 1 L	Taxed	Soda	Individual-size	5.8851323
Oakland	Baseline	31003	Grocery	Coca-Cola 12 oz	Taxed	Soda	Individual-size	6.25
Oakland	Baseline	31003	Grocery	Coca-Cola 2 L	Taxed	Soda	Family-size	2.9425662
Oakland	Baseline	31003	Grocery	Coca-Cola 20 oz	Taxed	Soda	Individual-size	8.9499998
Oakland	Baseline	31003	Grocery	Dasani Water 16.9 oz	Untaxed	Bottled Water	Individual-size	5.8579879
Oakland	Baseline	31003	Grocery	Diet Coke 20 oz	Untaxed	Soda	Individual-size	8.9499998
Oakland	Baseline	31003	Grocery	Milk, 1%, Unflavored (Cheapest) 1 gal	Untaxed	Milk	Family-size	1.953125
Oakland	Baseline	31003	Grocery	Milk, Whole, Unflavored (Cheapest) 1 gal	Untaxed	Milk	Family-size	1.953125
Oakland	Baseline	31003	Grocery	Monster 16 oz	Taxed	Energy Drinks	Individual-size	15.5625
Oakland	Baseline	31003	Grocery	Pepsi 12 oz	Taxed	Soda	Individual-size	6.25
Oakland	Baseline	31003	Grocery	Pepsi 2 L	Taxed	Soda	Family-size	2.2180147
Oakland	Baseline	31003	Grocery	Pepsi 20 oz	Taxed	Soda	Individual-size	9.9499998
Oakland	Baseline	31003	Grocery	Powerade 20 oz	Taxed	Sports Drinks	Individual-size	4.9499998
Oakland	Baseline	31003	Grocery	Powerade 32 oz	Taxed	Sports Drinks	Individual-size	3.90625
Oakland	Baseline	31004	Grocery	Capri Sun Juice 10 pk/6 oz	Taxed	Juice	Family-size	6.6500001
Oakland	Baseline	31004	Grocery	Coca-Cola 12 oz	Taxed	Soda	Individual-size	5.75
Oakland	Baseline	31004	Grocery	Coca-Cola 12 pk/12 oz	Taxed	Soda	Family-size	4.8541665
Oakland	Baseline	31004	Grocery	Coca-Cola 2 L	Taxed	Soda	Family-size	1.8483456
Oakland	Baseline	31004	Grocery	Coca-Cola 20 oz	Taxed	Soda	Individual-size	8.9499998
Oakland	Baseline	31004	Grocery	Fanta Orange 2 L	Taxed	Soda	Family-size	2.6468308
Oakland	Baseline	31004	Grocery	Gatorade 20 oz	Taxed	Sports Drinks	Individual-size	6.4499998
Oakland	Baseline	31004	Grocery	Jarritos (any flavor, cheapest) 12.5 oz	Taxed	Soda	Individual-size	4.7199998
Oakland	Baseline	31004	Grocery	Kool Aid Jammers 10 pk/6 oz	Taxed	Juice	Family-size	5.9833331
Oakland	Baseline	31004	Grocery	Milk, 1%, Unflavored (Cheapest) 0.5 gal	Untaxed	Milk	Family-size	3.421875
Oakland	Baseline	31004	Grocery	Milk, 2%, Unflavored (Cheapest) 0.5 gal	Untaxed	Milk	Family-size	3.421875
Oakland	Baseline	31004	Grocery	Milk, 2%, Unflavored (Cheapest) 1 gal	Untaxed	Milk	Family-size	3.1171875
Oakland	Baseline	31004	Grocery	Milk, Whole, Unflavored (Cheapest) 0.5 gal	Untaxed	Milk	Family-size	3.421875
Oakland	Baseline	31004	Grocery	Pepsi 2 L	Taxed	Soda	Family-size	2.6468308
Oakland	Baseline	31004	Grocery	Powerade 20 oz	Taxed	Sports Drinks	Individual-size	4.4500003
Oakland	Baseline	31004	Grocery	Powerade 32 oz	Taxed	Sports Drinks	Individual-size	3.7187502
Oakland	Baseline	31004	Grocery	Starbucks Frappuccino (coffee flavor) 13.7 oz	Taxed	Ready-to-Drink Tea and Coffee	Individual-size	16.715328
Oakland	Baseline	31004	Grocery	Vitamin Water 20 oz	Taxed	Sports Drinks	Individual-size	8.4499998
Oakland	Baseline	31005	Chain Convenience Store	Aquafina Water 20 oz	Untaxed	Bottled Water	Individual-size	5.9500003
Oakland	Baseline	31005	Chain Convenience Store	Arizona Green Tea 23 oz	Taxed	Ready-to-Drink Tea and Coffee	Individual-size	4.304348
Oakland	Baseline	31005	Chain Convenience Store	Chocolate Milk, Any Fat % (Cheapest) 14 oz	Untaxed	Milk	Individual-size	14.214286
Oakland	Baseline	31005	Chain Convenience Store	Coca-Cola 12 pk/12 oz	Taxed	Soda	Family-size	4.1597223
Oakland	Baseline	31005	Chain Convenience Store	Coca-Cola 2 L	Taxed	Soda	Family-size	3.9776399
Oakland	Baseline	31005	Chain Convenience Store	Coca-Cola 20 oz	Taxed	Soda	Individual-size	8.9499998
Oakland	Baseline	31005	Chain Convenience Store	Diet Coke 12 pk/12 oz	Untaxed	Soda	Family-size	4.1597223
Oakland	Baseline	31005	Chain Convenience Store	Diet Coke 2 L	Untaxed	Soda	Family-size	3.9776399
Oakland	Baseline	31005	Chain Convenience Store	Diet Dr. Pepper 20 oz	Untaxed	Soda	Individual-size	8.9499998
Oakland	Baseline	31005	Chain Convenience Store	Diet Pepsi 20 oz	Untaxed	Soda	Individual-size	8.9499998
Oakland	Baseline	31005	Chain Convenience Store	Dr. Pepper 12 pk/12 oz	Taxed	Soda	Family-size	4.1597223
Oakland	Baseline	31005	Chain Convenience Store	Dr. Pepper 20 oz	Taxed	Soda	Individual-size	8.9499998
Oakland	Baseline	31005	Chain Convenience Store	Fanta Orange 2 L	Taxed	Soda	Family-size	3.9776399
Oakland	Baseline	31005	Chain Convenience Store	Milk, 1%, Unflavored (Cheapest) 0.5 gal	Untaxed	Milk	Family-size	5.296875
Oakland	Baseline	31005	Chain Convenience Store	Milk, 2%, Unflavored (Cheapest) 0.5 gal	Untaxed	Milk	Family-size	5.296875
Oakland	Baseline	31005	Chain Convenience Store	Milk, 2%, Unflavored (Cheapest) 1 gal	Untaxed	Milk	Family-size	3.0390625
Oakland	Baseline	31005	Chain Convenience Store	Milk, Whole, Unflavored (Cheapest) 0.5 gal	Untaxed	Milk	Family-size	5.296875
Oakland	Baseline	31005	Chain Convenience Store	Milk, Whole, Unflavored (Cheapest) 1 gal	Untaxed	Milk	Family-size	3.0390625
Oakland	Baseline	31005	Chain Convenience Store	Monster 16 oz	Taxed	Energy Drinks	Individual-size	10.4375
Oakland	Baseline	31005	Chain Convenience Store	Monster 24 oz	Taxed	Energy Drinks	Individual-size	13.708334
Oakland	Baseline	31005	Chain Convenience Store	Monster Zero Ultra 16 oz	Untaxed	Energy Drinks	Individual-size	10.4375
Oakland	Baseline	31005	Chain Convenience Store	Mountain Dew 2 L	Taxed	Soda	Family-size	3.2383018
Oakland	Baseline	31005	Chain Convenience Store	Pepsi 2 L	Taxed	Soda	Family-size	3.2383018
Oakland	Baseline	31005	Chain Convenience Store	Pepsi 20 oz	Taxed	Soda	Individual-size	7.5000005
Oakland	Baseline	31005	Chain Convenience Store	Powerade 32 oz	Taxed	Sports Drinks	Individual-size	3.90625
Oakland	Baseline	31005	Chain Convenience Store	Pure Leaf Unsweetened Tea 18.5 oz	Untaxed	Ready-to-Drink Tea and Coffee	Individual-size	10.756757
Oakland	Baseline	31005	Chain Convenience Store	Red Bull 12 oz	Taxed	Energy Drinks	Individual-size	26.583334
Oakland	Baseline	31005	Chain Convenience Store	Red Bull 16 oz	Taxed	Energy Drinks	Individual-size	21.875
Oakland	Baseline	31005	Chain Convenience Store	Red Bull 4 pk/8.4 oz	Taxed	Energy Drinks	Family-size	20.80357
Oakland	Baseline	31005	Chain Convenience Store	Red Bull 8.4 oz	Taxed	Energy Drinks	Individual-size	25.119045
Oakland	Baseline	31005	Chain Convenience Store	Red Bull Sugarfree 12 oz	Untaxed	Energy Drinks	Individual-size	26.583334
Oakland	Baseline	31005	Chain Convenience Store	Red Bull Sugarfree 16 oz	Untaxed	Energy Drinks	Individual-size	21.875
Oakland	Baseline	31005	Chain Convenience Store	Red Bull Sugarfree 8.4 oz	Untaxed	Energy Drinks	Individual-size	25.119045
Oakland	Baseline	31005	Chain Convenience Store	Starbucks Frappuccino (coffee flavor) 13.7 oz	Taxed	Ready-to-Drink Tea and Coffee	Individual-size	21.824818
Oakland	Baseline	31005	Chain Convenience Store	Vitamin Water 20 oz	Taxed	Sports Drinks	Individual-size	8.4499998
Oakland	Baseline	31008	Drug Store/Pharmacy	Aquafina Water 20 oz	Untaxed	Bottled Water	Individual-size	9.9499998
Oakland	Baseline	31008	Drug Store/Pharmacy	Arizona Green Tea 128 oz	Taxed	Ready-to-Drink Tea and Coffee	Family-size	1.953125
Oakland	Baseline	31008	Drug Store/Pharmacy	Arizona Green Tea 23 oz	Taxed	Ready-to-Drink Tea and Coffee	Individual-size	4.304348
Oakland	Baseline	31008	Drug Store/Pharmacy	Arizona Zero Calorie Green Tea 128 oz	Untaxed	Ready-to-Drink Tea and Coffee	Family-size	1.953125
Oakland	Baseline	31008	Drug Store/Pharmacy	Arizona Zero Calorie Green Tea 23 oz	Untaxed	Ready-to-Drink Tea and Coffee	Individual-size	4.304348
Oakland	Baseline	31008	Drug Store/Pharmacy	Chocolate Milk, Any Fat % (Cheapest) 14 oz	Untaxed	Milk	Individual-size	10.714286
Oakland	Baseline	31008	Drug Store/Pharmacy	Coca-Cola 1.25 L	Taxed	Soda	Family-size	3.0519881
Oakland	Baseline	31008	Drug Store/Pharmacy	Coca-Cola 12 pk/12 oz	Taxed	Soda	Family-size	4.2986112
Oakland	Baseline	31008	Drug Store/Pharmacy	Coca-Cola 2 L	Taxed	Soda	Family-size	3.2383018
Oakland	Baseline	31008	Drug Store/Pharmacy	Coca-Cola 20 oz	Taxed	Soda	Individual-size	7.5000005
Oakland	Baseline	31008	Drug Store/Pharmacy	Dasani Water 20 oz	Untaxed	Bottled Water	Individual-size	9.9499998
Oakland	Baseline	31008	Drug Store/Pharmacy	Diet Coke 12 pk/12 oz	Untaxed	Soda	Family-size	4.2986112
Oakland	Baseline	31008	Drug Store/Pharmacy	Diet Coke 2 L	Untaxed	Soda	Family-size	3.2383018
Oakland	Baseline	31008	Drug Store/Pharmacy	Diet Coke 20 oz	Untaxed	Soda	Individual-size	7.5000005
Oakland	Baseline	31008	Drug Store/Pharmacy	Diet Dr. Pepper 12 pk/12 oz	Untaxed	Soda	Family-size	2.0833335
Oakland	Baseline	31008	Drug Store/Pharmacy	Diet Dr. Pepper 2 L	Untaxed	Soda	Family-size	3.2383018
Oakland	Baseline	31008	Drug Store/Pharmacy	Diet Dr. Pepper 20 oz	Untaxed	Soda	Individual-size	7.5000005
Oakland	Baseline	31008	Drug Store/Pharmacy	Diet Pepsi 12 pk/12 oz	Untaxed	Soda	Family-size	2.0833335
Oakland	Baseline	31008	Drug Store/Pharmacy	Diet Pepsi 2 L	Untaxed	Soda	Family-size	3.2383018
Oakland	Baseline	31008	Drug Store/Pharmacy	Diet Pepsi 20 oz	Untaxed	Soda	Individual-size	7.5000005
Oakland	Baseline	31008	Drug Store/Pharmacy	Dr. Pepper 12 pk/12 oz	Taxed	Soda	Family-size	2.0833335
Oakland	Baseline	31008	Drug Store/Pharmacy	Dr. Pepper 2 L	Taxed	Soda	Family-size	3.2383018
Oakland	Baseline	31008	Drug Store/Pharmacy	Dr. Pepper 20 oz	Taxed	Soda	Individual-size	7.5000005
Oakland	Baseline	31008	Drug Store/Pharmacy	Fanta Orange 2 L	Taxed	Soda	Family-size	3.2383018
Oakland	Baseline	31008	Drug Store/Pharmacy	Gatorade 20 oz	Taxed	Sports Drinks	Individual-size	7.5000005
Oakland	Baseline	31008	Drug Store/Pharmacy	Milk, 1%, Unflavored (Cheapest) 0.5 gal	Untaxed	Milk	Family-size	3.890625
Oakland	Baseline	31008	Drug Store/Pharmacy	Milk, Skim, Unflavored (Cheapest) 1 gal	Untaxed	Milk	Family-size	2.3359375
Oakland	Baseline	31008	Drug Store/Pharmacy	Milk, Whole, Unflavored (Cheapest) 1 gal	Untaxed	Milk	Family-size	2.3359375
Oakland	Baseline	31008	Drug Store/Pharmacy	Monster 16 oz	Taxed	Energy Drinks	Individual-size	12.5
Oakland	Baseline	31008	Drug Store/Pharmacy	Monster 24 oz	Taxed	Energy Drinks	Individual-size	11.041667
Oakland	Baseline	31008	Drug Store/Pharmacy	Monster 4 pk/16 oz	Taxed	Energy Drinks	Family-size	9.359375
Oakland	Baseline	31008	Drug Store/Pharmacy	Monster Zero Ultra 24 oz	Untaxed	Energy Drinks	Individual-size	11.041667
Oakland	Baseline	31008	Drug Store/Pharmacy	Monster Zero Ultra 4 pk/16 oz	Untaxed	Energy Drinks	Family-size	9.359375
Oakland	Baseline	31008	Drug Store/Pharmacy	Mountain Dew 2 L	Taxed	Soda	Family-size	3.2383018
Oakland	Baseline	31008	Drug Store/Pharmacy	Pepsi 1.25 L	Taxed	Soda	Family-size	3.0519881
Oakland	Baseline	31008	Drug Store/Pharmacy	Pepsi 12 pk/12 oz	Taxed	Soda	Family-size	2.0833335
Oakland	Baseline	31008	Drug Store/Pharmacy	Pepsi 2 L	Taxed	Soda	Family-size	3.2383018
Oakland	Baseline	31008	Drug Store/Pharmacy	Pepsi 20 oz	Taxed	Soda	Individual-size	7.5000005
Oakland	Baseline	31008	Drug Store/Pharmacy	Powerade 32 oz	Taxed	Sports Drinks	Individual-size	4.6875
Oakland	Baseline	31008	Drug Store/Pharmacy	Pure Leaf Sweet Tea 18.5 oz	Taxed	Ready-to-Drink Tea and Coffee	Individual-size	8.1081076
Oakland	Baseline	31008	Drug Store/Pharmacy	Pure Leaf Unsweetened Tea 18.5 oz	Untaxed	Ready-to-Drink Tea and Coffee	Individual-size	8.1081076
Oakland	Baseline	31008	Drug Store/Pharmacy	Red Bull 12 oz	Taxed	Energy Drinks	Individual-size	20.833332
Oakland	Baseline	31008	Drug Store/Pharmacy	Red Bull 16 oz	Taxed	Energy Drinks	Individual-size	21.875
Oakland	Baseline	31008	Drug Store/Pharmacy	Red Bull 8.4 oz	Taxed	Energy Drinks	Individual-size	23.809525
Oakland	Baseline	31008	Drug Store/Pharmacy	Red Bull Sugarfree 12 oz	Untaxed	Energy Drinks	Individual-size	20.833332
Oakland	Baseline	31008	Drug Store/Pharmacy	Red Bull Sugarfree 16 oz	Untaxed	Energy Drinks	Individual-size	21.875
Oakland	Baseline	31008	Drug Store/Pharmacy	Red Bull Sugarfree 8.4 oz	Untaxed	Energy Drinks	Individual-size	23.809525
Oakland	Baseline	31008	Drug Store/Pharmacy	Starbucks Frappuccino (coffee flavor) 13.7 oz	Taxed	Ready-to-Drink Tea and Coffee	Individual-size	21.824818
Oakland	Baseline	31008	Drug Store/Pharmacy	Starbucks Frappuccino (coffee flavor) 4 pk/9.5 oz	Taxed	Ready-to-Drink Tea and Coffee	Family-size	13.131578
Oakland	Baseline	31008	Drug Store/Pharmacy	Vitamin Water 20 oz	Taxed	Sports Drinks	Individual-size	7.5000005
Oakland	Baseline	31008	Drug Store/Pharmacy	Vitamin Water Zero 20 oz	Untaxed	Sports Drinks	Individual-size	7.5000005
Oakland	Baseline	31013	Grocery	Arizona Green Tea 23 oz	Taxed	Ready-to-Drink Tea and Coffee	Individual-size	4.304348
Oakland	Baseline	31013	Grocery	Capri Sun Juice 10 pk/6 oz	Taxed	Juice	Family-size	6.6500001
Oakland	Baseline	31013	Grocery	Coca-Cola 1 L	Taxed	Soda	Individual-size	6.7723384
Oakland	Baseline	31013	Grocery	Coca-Cola 12 oz	Taxed	Soda	Individual-size	6.583334
Oakland	Baseline	31013	Grocery	Coca-Cola 16.9 oz	Taxed	Soda	Individual-size	11.183432
Oakland	Baseline	31013	Grocery	Coca-Cola 2 L	Taxed	Soda	Family-size	3.6819046
Oakland	Baseline	31013	Grocery	Dr. Pepper 12 oz	Taxed	Soda	Individual-size	6.583334
Oakland	Baseline	31013	Grocery	Dr. Pepper 2 L	Taxed	Soda	Family-size	3.6819046
Oakland	Baseline	31013	Grocery	Milk, 2%, Unflavored (Cheapest) 0.5 gal	Untaxed	Milk	Family-size	4.671875
Oakland	Baseline	31013	Grocery	Milk, 2%, Unflavored (Cheapest) 1 gal	Untaxed	Milk	Family-size	3.8984373
Oakland	Baseline	31013	Grocery	Milk, Whole, Unflavored (Cheapest) 0.5 gal	Untaxed	Milk	Family-size	4.671875
Oakland	Baseline	31013	Grocery	Milk, Whole, Unflavored (Cheapest) 1 gal	Untaxed	Milk	Family-size	3.8984373
Oakland	Baseline	31013	Grocery	Monster 16 oz	Taxed	Energy Drinks	Individual-size	28.062498
Oakland	Baseline	31013	Grocery	Pepsi 20 oz	Taxed	Soda	Individual-size	9.4499998
Oakland	Baseline	31013	Grocery	Red Bull 12 oz	Taxed	Energy Drinks	Individual-size	29.083332
Oakland	Baseline	31013	Grocery	Red Bull 8.4 oz	Taxed	Energy Drinks	Individual-size	30.833334
Oakland	Baseline	31013	Grocery	Starbucks Frappuccino (coffee flavor) 13.7 oz	Taxed	Ready-to-Drink Tea and Coffee	Individual-size	27.664232
Oakland	Baseline	31016	Supermarket	Aquafina Water 20 oz	Untaxed	Bottled Water	Individual-size	8.4499998
Oakland	Baseline	31016	Supermarket	Arizona Zero Calorie Green Tea 23 oz	Untaxed	Ready-to-Drink Tea and Coffee	Individual-size	3.347826
Oakland	Baseline	31016	Supermarket	Capri Sun Juice 10 pk/6 oz	Taxed	Juice	Family-size	4.9833336
Oakland	Baseline	31016	Supermarket	Coca-Cola 12 pk/12 oz	Taxed	Soda	Family-size	3.4652777
Oakland	Baseline	31016	Supermarket	Coca-Cola 2 L	Taxed	Soda	Family-size	2.4693897
Oakland	Baseline	31016	Supermarket	Coca-Cola 20 oz	Taxed	Soda	Individual-size	8.9499998
Oakland	Baseline	31016	Supermarket	Coca-Cola 6 pk/7.5 oz	Taxed	Soda	Family-size	5.977778
Oakland	Baseline	31016	Supermarket	Diet Coke 1.25 L	Untaxed	Soda	Family-size	2.3422236
Oakland	Baseline	31016	Supermarket	Diet Coke 12 pk/12 oz	Untaxed	Soda	Family-size	3.4652777
Oakland	Baseline	31016	Supermarket	Diet Coke 2 L	Untaxed	Soda	Family-size	2.4693897
Oakland	Baseline	31016	Supermarket	Diet Coke 20 oz	Untaxed	Soda	Individual-size	8.9499998
Oakland	Baseline	31016	Supermarket	Diet Coke 6 pk/7.5 oz	Untaxed	Soda	Family-size	5.977778
Oakland	Baseline	31016	Supermarket	Diet Dr. Pepper 12 pk/12 oz	Untaxed	Soda	Family-size	3.25
Oakland	Baseline	31016	Supermarket	Diet Dr. Pepper 2 L	Untaxed	Soda	Family-size	1.4638897
Oakland	Baseline	31016	Supermarket	Diet Dr. Pepper 20 oz	Untaxed	Soda	Individual-size	8.4499998
Oakland	Baseline	31016	Supermarket	Diet Mountain Dew 2 L	Untaxed	Soda	Family-size	1.4638897
Oakland	Baseline	31016	Supermarket	Diet Pepsi 12 pk/12 oz	Untaxed	Soda	Family-size	3.25
Oakland	Baseline	31016	Supermarket	Diet Pepsi 2 L	Untaxed	Soda	Family-size	1.4638897
Oakland	Baseline	31016	Supermarket	Diet Pepsi 20 oz	Untaxed	Soda	Individual-size	8.4499998
Oakland	Baseline	31016	Supermarket	Dr. Pepper 12 pk/12 oz	Taxed	Soda	Family-size	3.25
Oakland	Baseline	31016	Supermarket	Dr. Pepper 2 L	Taxed	Soda	Family-size	1.4638897
Oakland	Baseline	31016	Supermarket	Dr. Pepper 20 oz	Taxed	Soda	Individual-size	8.4499998
Oakland	Baseline	31016	Supermarket	Fanta Orange 2 L	Taxed	Soda	Family-size	1.4638897
Oakland	Baseline	31016	Supermarket	Gatorade 32 oz	Taxed	Sports Drinks	Individual-size	2.78125
Oakland	Baseline	31016	Supermarket	Gatorade 8 pk/20 oz	Taxed	Sports Drinks	Family-size	3.1187499
Oakland	Baseline	31016	Supermarket	Gatorade G2 32 oz	Taxed	Sports Drinks	Individual-size	3.09375
Oakland	Baseline	31016	Supermarket	Jarritos (any flavor, cheapest) 12.5 oz	Taxed	Soda	Individual-size	6.3200006
Oakland	Baseline	31016	Supermarket	Kool Aid Jammers 10 pk/6 oz	Taxed	Juice	Family-size	4.1499996
Oakland	Baseline	31016	Supermarket	Milk, 1%, Unflavored (Cheapest) 0.5 gal	Untaxed	Milk	Family-size	3.578125
Oakland	Baseline	31016	Supermarket	Milk, 1%, Unflavored (Cheapest) 1 gal	Untaxed	Milk	Family-size	2.65625
Oakland	Baseline	31016	Supermarket	Milk, 2%, Unflavored (Cheapest) 0.5 gal	Untaxed	Milk	Family-size	3.109375
Oakland	Baseline	31016	Supermarket	Milk, 2%, Unflavored (Cheapest) 1 gal	Untaxed	Milk	Family-size	2.65625
Oakland	Baseline	31016	Supermarket	Milk, Skim, Unflavored (Cheapest) 0.5 gal	Untaxed	Milk	Family-size	3.109375
Oakland	Baseline	31016	Supermarket	Milk, Skim, Unflavored (Cheapest) 1 gal	Untaxed	Milk	Family-size	2.3828125
Oakland	Baseline	31016	Supermarket	Milk, Whole, Unflavored (Cheapest) 0.5 gal	Untaxed	Milk	Family-size	3.578125
Oakland	Baseline	31016	Supermarket	Milk, Whole, Unflavored (Cheapest) 1 gal	Untaxed	Milk	Family-size	2.65625
Oakland	Baseline	31016	Supermarket	Minute Maid 100% Juice (Orange) 59 oz	Untaxed	Juice	Family-size	5.0677967
Oakland	Baseline	31016	Supermarket	Monster 16 oz	Taxed	Energy Drinks	Individual-size	10.4375
Oakland	Baseline	31016	Supermarket	Monster 4 pk/16 oz	Taxed	Energy Drinks	Family-size	9.359375
Oakland	Baseline	31016	Supermarket	Monster Zero Ultra 16 oz	Untaxed	Energy Drinks	Individual-size	10.4375
Oakland	Baseline	31016	Supermarket	Monster Zero Ultra 4 pk/16 oz	Untaxed	Energy Drinks	Family-size	9.359375
Oakland	Baseline	31016	Supermarket	Mountain Dew 2 L	Taxed	Soda	Family-size	1.4638897
Oakland	Baseline	31016	Supermarket	Pepsi 2 L	Taxed	Soda	Family-size	1.4638897
Oakland	Baseline	31016	Supermarket	Pepsi 20 oz	Taxed	Soda	Individual-size	8.4499998
Oakland	Baseline	31016	Supermarket	Powerade 32 oz	Taxed	Sports Drinks	Individual-size	3.09375
Oakland	Baseline	31016	Supermarket	Powerade 8 pk/20 oz	Taxed	Sports Drinks	Family-size	2.4937499
Oakland	Baseline	31016	Supermarket	Powerade Zero 32 oz	Untaxed	Sports Drinks	Individual-size	3.09375
Oakland	Baseline	31016	Supermarket	Pure Leaf Sweet Tea 18.5 oz	Taxed	Ready-to-Drink Tea and Coffee	Individual-size	8.0540543
Oakland	Baseline	31016	Supermarket	Pure Leaf Unsweetened Tea 18.5 oz	Untaxed	Ready-to-Drink Tea and Coffee	Individual-size	8.0540543
Oakland	Baseline	31016	Supermarket	RC Cola 2 L	Taxed	Soda	Family-size	1.8483456
Oakland	Baseline	31016	Supermarket	Red Bull 12 oz	Taxed	Energy Drinks	Individual-size	20.833332
Oakland	Baseline	31016	Supermarket	Red Bull 16 oz	Taxed	Energy Drinks	Individual-size	18.75
Oakland	Baseline	31016	Supermarket	Red Bull 8.4 oz	Taxed	Energy Drinks	Individual-size	24.880951
Oakland	Baseline	31016	Supermarket	Red Bull Sugarfree 12 oz	Untaxed	Energy Drinks	Individual-size	20.833332
Oakland	Baseline	31016	Supermarket	Red Bull Sugarfree 16 oz	Untaxed	Energy Drinks	Individual-size	18.75
Oakland	Baseline	31016	Supermarket	Red Bull Sugarfree 8.4 oz	Untaxed	Energy Drinks	Individual-size	24.880951
Oakland	Baseline	31016	Supermarket	Starbucks Frappuccino (coffee flavor) 13.7 oz	Taxed	Ready-to-Drink Tea and Coffee	Individual-size	14.525548
Oakland	Baseline	31016	Supermarket	Tropicana Twister (Fruit punch) 59 oz	Taxed	Juice	Family-size	1.6779661
Oakland	Baseline	31016	Supermarket	Vitamin Water 20 oz	Taxed	Sports Drinks	Individual-size	7.4500003
Oakland	Baseline	31016	Supermarket	Vitamin Water 6 pk/16.9 oz	Taxed	Sports Drinks	Family-size	3.9349113
Oakland	Baseline	31016	Supermarket	Vitamin Water Zero 20 oz	Untaxed	Sports Drinks	Individual-size	7.4500003
Oakland	Baseline	31016	Supermarket	Vitamin Water Zero 6 pk/16.9 oz	Untaxed	Sports Drinks	Family-size	3.9349113
Oakland	Baseline	31102	Supermarket	Arizona Green Tea 23 oz	Taxed	Ready-to-Drink Tea and Coffee	Individual-size	4.304348
Oakland	Baseline	31102	Supermarket	Capri Sun Juice 10 pk/6 oz	Taxed	Juice	Family-size	5.4833336
Oakland	Baseline	31102	Supermarket	Chocolate Milk, Any Fat % (Cheapest) 1 gal	Untaxed	Milk	Family-size	3.5859375
Oakland	Baseline	31102	Supermarket	Chocolate Milk, Any Fat % (Cheapest) 14 oz	Untaxed	Milk	Individual-size	11.357142
Oakland	Baseline	31102	Supermarket	Coca-Cola 12 pk/12 oz	Taxed	Soda	Family-size	3.0069444
Oakland	Baseline	31102	Supermarket	Coca-Cola 2 L	Taxed	Soda	Family-size	2.4693897
Oakland	Baseline	31102	Supermarket	Coca-Cola 20 oz	Taxed	Soda	Individual-size	8.9499998
Oakland	Baseline	31102	Supermarket	Coca-Cola 6 pk/7.5 oz	Taxed	Soda	Family-size	6.644444
Oakland	Baseline	31102	Supermarket	Diet Coke 12 pk/12 oz	Untaxed	Soda	Family-size	3.0069444
Oakland	Baseline	31102	Supermarket	Diet Coke 2 L	Untaxed	Soda	Family-size	2.4693897
Oakland	Baseline	31102	Supermarket	Diet Coke 20 oz	Untaxed	Soda	Individual-size	8.9499998
Oakland	Baseline	31102	Supermarket	Diet Coke 6 pk/7.5 oz	Untaxed	Soda	Family-size	6.644444
Oakland	Baseline	31102	Supermarket	Dr. Pepper 2 L	Taxed	Soda	Family-size	2.2180147
Oakland	Baseline	31102	Supermarket	Fanta Orange 2 L	Taxed	Soda	Family-size	1.4638897
Oakland	Baseline	31102	Supermarket	Gatorade 32 oz	Taxed	Sports Drinks	Individual-size	3.09375
Oakland	Baseline	31102	Supermarket	Gatorade 8 pk/20 oz	Taxed	Sports Drinks	Family-size	3.7437499
Oakland	Baseline	31102	Supermarket	Jarritos (any flavor, cheapest) 12.5 oz	Taxed	Soda	Individual-size	5.3600001
Oakland	Baseline	31102	Supermarket	Kool Aid Jammers 10 pk/6 oz	Taxed	Juice	Family-size	2.7833333
Oakland	Baseline	31102	Supermarket	Milk, 1%, Unflavored (Cheapest) 0.5 gal	Untaxed	Milk	Family-size	4.046875
Oakland	Baseline	31102	Supermarket	Milk, 2%, Unflavored (Cheapest) 0.5 gal	Untaxed	Milk	Family-size	4.046875
Oakland	Baseline	31102	Supermarket	Milk, 2%, Unflavored (Cheapest) 1 gal	Untaxed	Milk	Family-size	2.7265625
Oakland	Baseline	31102	Supermarket	Milk, Skim, Unflavored (Cheapest) 0.5 gal	Untaxed	Milk	Family-size	4.046875
Oakland	Baseline	31102	Supermarket	Milk, Whole, Unflavored (Cheapest) 0.5 gal	Untaxed	Milk	Family-size	4.046875
Oakland	Baseline	31102	Supermarket	Milk, Whole, Unflavored (Cheapest) 1 gal	Untaxed	Milk	Family-size	2.7265625
Oakland	Baseline	31102	Supermarket	Minute Maid (Fruit Punch) 59 oz	Taxed	Juice	Family-size	6.7627115
Oakland	Baseline	31102	Supermarket	Minute Maid 100% Juice (Orange) 59 oz	Untaxed	Juice	Family-size	6.7627115
Oakland	Baseline	31102	Supermarket	Monster 16 oz	Taxed	Energy Drinks	Individual-size	11.1875
Oakland	Baseline	31102	Supermarket	Monster Zero Ultra 16 oz	Untaxed	Energy Drinks	Individual-size	11.1875
Oakland	Baseline	31102	Supermarket	Mountain Dew 2 L	Taxed	Soda	Family-size	2.2180147
Oakland	Baseline	31102	Supermarket	Pepsi 2 L	Taxed	Soda	Family-size	2.2180147
Oakland	Baseline	31102	Supermarket	Pepsi 20 oz	Taxed	Soda	Individual-size	7.5000005
Oakland	Baseline	31102	Supermarket	Powerade 32 oz	Taxed	Sports Drinks	Individual-size	2.46875
Oakland	Baseline	31102	Supermarket	Powerade 8 pk/20 oz	Taxed	Sports Drinks	Family-size	3.1187499
Oakland	Baseline	31102	Supermarket	Powerade Zero 32 oz	Untaxed	Sports Drinks	Individual-size	2.46875
Oakland	Baseline	31102	Supermarket	Red Bull 12 oz	Taxed	Energy Drinks	Individual-size	22.416668
Oakland	Baseline	31102	Supermarket	Red Bull 8.4 oz	Taxed	Energy Drinks	Individual-size	26.07143
Oakland	Baseline	31102	Supermarket	Red Bull Sugarfree 12 oz	Untaxed	Energy Drinks	Individual-size	22.416668
Oakland	Baseline	31102	Supermarket	Red Bull Sugarfree 8.4 oz	Untaxed	Energy Drinks	Individual-size	26.07143
Oakland	Baseline	31102	Supermarket	Starbucks Frappuccino (coffee flavor) 4 pk/9.5 oz	Taxed	Ready-to-Drink Tea and Coffee	Family-size	13.157895
Oakland	Baseline	31102	Supermarket	Vitamin Water 20 oz	Taxed	Sports Drinks	Individual-size	7.4500003
Oakland	Baseline	31103	Grocery	Arizona Green Tea 23 oz	Taxed	Ready-to-Drink Tea and Coffee	Individual-size	4.304348
Oakland	Baseline	31103	Grocery	Diet Pepsi 20 oz	Untaxed	Soda	Individual-size	9.4499998
Oakland	Baseline	31103	Grocery	Pepsi 20 oz	Taxed	Soda	Individual-size	9.4499998
Oakland	Baseline	31108	Drug Store/Pharmacy	Aquafina Water 20 oz	Untaxed	Bottled Water	Individual-size	9.9499998
Oakland	Baseline	31108	Drug Store/Pharmacy	Cheapest Bottled Water 20 oz	Untaxed	Bottled Water	Individual-size	5
Oakland	Baseline	31108	Drug Store/Pharmacy	Coca-Cola 12 pk/12 oz	Taxed	Soda	Family-size	4.2986112
Oakland	Baseline	31108	Drug Store/Pharmacy	Coca-Cola 2 L	Taxed	Soda	Family-size	3.2383018
Oakland	Baseline	31108	Drug Store/Pharmacy	Coca-Cola 20 oz	Taxed	Soda	Individual-size	9.9499998
Oakland	Baseline	31108	Drug Store/Pharmacy	Coca-Cola 6 pk/7.5 oz	Taxed	Soda	Family-size	7.7555552
Oakland	Baseline	31108	Drug Store/Pharmacy	Dasani Water 20 oz	Untaxed	Bottled Water	Individual-size	5
Oakland	Baseline	31108	Drug Store/Pharmacy	Diet Coke 12 pk/12 oz	Untaxed	Soda	Family-size	4.2986112
Oakland	Baseline	31108	Drug Store/Pharmacy	Diet Coke 2 L	Untaxed	Soda	Family-size	3.2383018
Oakland	Baseline	31108	Drug Store/Pharmacy	Diet Coke 20 oz	Untaxed	Soda	Individual-size	9.9499998
Oakland	Baseline	31108	Drug Store/Pharmacy	Diet Coke 6 pk/7.5 oz	Untaxed	Soda	Family-size	7.7555552
Oakland	Baseline	31108	Drug Store/Pharmacy	Diet Dr. Pepper 12 pk/12 oz	Untaxed	Soda	Family-size	2.0833335
Oakland	Baseline	31108	Drug Store/Pharmacy	Diet Dr. Pepper 2 L	Untaxed	Soda	Family-size	3.2383018
Oakland	Baseline	31108	Drug Store/Pharmacy	Diet Dr. Pepper 20 oz	Untaxed	Soda	Individual-size	9.9499998
Oakland	Baseline	31108	Drug Store/Pharmacy	Diet Pepsi 12 pk/12 oz	Untaxed	Soda	Family-size	2.0833335
Oakland	Baseline	31108	Drug Store/Pharmacy	Diet Pepsi 20 oz	Untaxed	Soda	Individual-size	9.9499998
Oakland	Baseline	31108	Drug Store/Pharmacy	Gatorade 20 oz	Taxed	Sports Drinks	Individual-size	5
Oakland	Baseline	31108	Drug Store/Pharmacy	Monster Zero Ultra 24 oz	Untaxed	Energy Drinks	Individual-size	11.041667
Oakland	Baseline	31108	Drug Store/Pharmacy	Pepsi 12 pk/12 oz	Taxed	Soda	Family-size	2.0833335
Oakland	Baseline	31108	Drug Store/Pharmacy	Pepsi 20 oz	Taxed	Soda	Individual-size	9.9499998
Oakland	Baseline	31108	Drug Store/Pharmacy	Powerade 32 oz	Taxed	Sports Drinks	Individual-size	3.125
Oakland	Baseline	31108	Drug Store/Pharmacy	Pure Leaf Sweet Tea 18.5 oz	Taxed	Ready-to-Drink Tea and Coffee	Individual-size	8.1081076
Oakland	Baseline	31108	Drug Store/Pharmacy	Red Bull 12 oz	Taxed	Energy Drinks	Individual-size	26.583334
Oakland	Baseline	31108	Drug Store/Pharmacy	Red Bull 8.4 oz	Taxed	Energy Drinks	Individual-size	27.261904
Oakland	Baseline	31108	Drug Store/Pharmacy	Red Bull Sugarfree 12 oz	Untaxed	Energy Drinks	Individual-size	26.583334
Oakland	Baseline	31108	Drug Store/Pharmacy	Red Bull Sugarfree 8.4 oz	Untaxed	Energy Drinks	Individual-size	27.261904
Oakland	Baseline	31108	Drug Store/Pharmacy	Starbucks Frappuccino (coffee flavor) 13.7 oz	Taxed	Ready-to-Drink Tea and Coffee	Individual-size	14.598539
Oakland	Baseline	31108	Drug Store/Pharmacy	Tropicana 100% Juice (Orange) 12 oz	Untaxed	Juice	Individual-size	12.5
Oakland	Baseline	31108	Drug Store/Pharmacy	Vitamin Water 20 oz	Taxed	Sports Drinks	Individual-size	5
Oakland	Baseline	31108	Drug Store/Pharmacy	Vitamin Water Zero 20 oz	Untaxed	Sports Drinks	Individual-size	5
Oakland	Baseline	31113	Grocery	Chocolate Milk, Any Fat % (Cheapest) 14 oz	Untaxed	Milk	Individual-size	8.5
Oakland	Baseline	31113	Grocery	Coca-Cola 12 oz	Taxed	Soda	Individual-size	5.75
Oakland	Baseline	31113	Grocery	Coca-Cola 12 pk/12 oz	Taxed	Soda	Family-size	4.8541665
Oakland	Baseline	31113	Grocery	Coca-Cola 2 L	Taxed	Soda	Family-size	2.6468308
Oakland	Baseline	31113	Grocery	Diet Coke 20 oz	Untaxed	Soda	Individual-size	8.9499998
Oakland	Baseline	31113	Grocery	Dr. Pepper 2 L	Taxed	Soda	Family-size	2.6468308
Oakland	Baseline	31113	Grocery	Fanta Orange 2 L	Taxed	Soda	Family-size	2.203228
Oakland	Baseline	31113	Grocery	Gatorade 20 oz	Taxed	Sports Drinks	Individual-size	6.4499998
Oakland	Baseline	31113	Grocery	Jarritos (any flavor, cheapest) 12.5 oz	Taxed	Soda	Individual-size	4.7199998
Oakland	Baseline	31113	Grocery	Milk, 1%, Unflavored (Cheapest) 0.5 gal	Untaxed	Milk	Family-size	3.890625
Oakland	Baseline	31113	Grocery	Milk, 2%, Unflavored (Cheapest) 1 gal	Untaxed	Milk	Family-size	3.1171875
Oakland	Baseline	31113	Grocery	Milk, Whole, Unflavored (Cheapest) 0.5 gal	Untaxed	Milk	Family-size	3.890625
Oakland	Baseline	31113	Grocery	Milk, Whole, Unflavored (Cheapest) 1 gal	Untaxed	Milk	Family-size	3.1171875
Oakland	Baseline	31113	Grocery	Monster 16 oz	Taxed	Energy Drinks	Individual-size	14.3125
Oakland	Baseline	31113	Grocery	Monster 24 oz	Taxed	Energy Drinks	Individual-size	13.291667
Oakland	Baseline	31113	Grocery	Pepsi 12 oz	Taxed	Soda	Individual-size	5.75
Oakland	Baseline	31113	Grocery	Pepsi 12 pk/12 oz	Taxed	Soda	Family-size	4.1597223
Oakland	Baseline	31113	Grocery	Powerade 20 oz	Taxed	Sports Drinks	Individual-size	4.9499998
Oakland	Baseline	31113	Grocery	Powerade 32 oz	Taxed	Sports Drinks	Individual-size	3.7187502
Oakland	Baseline	31113	Grocery	Red Bull 8.4 oz	Taxed	Energy Drinks	Individual-size	27.261904
Oakland	Baseline	31113	Grocery	Starbucks Frappuccino (coffee flavor) 13.7 oz	Taxed	Ready-to-Drink Tea and Coffee	Individual-size	23.284672
Oakland	Baseline	31113	Grocery	Vitamin Water 20 oz	Taxed	Sports Drinks	Individual-size	8.4499998
Oakland	Baseline	31114	Chain Convenience Store	Dasani Water 20 oz	Untaxed	Bottled Water	Individual-size	7.9500003
Oakland	Baseline	31114	Chain Convenience Store	Powerade 32 oz	Taxed	Sports Drinks	Individual-size	7.4687505
Oakland	Baseline	31115	Non-chain Convenience Store	Red Bull 8.4 oz	Taxed	Energy Drinks	Individual-size	25.119045
Oakland	Baseline	31115	Non-chain Convenience Store	Red Bull Sugarfree 8.4 oz	Untaxed	Energy Drinks	Individual-size	25.119045
Oakland	Baseline	31117	Grocery	Coca-Cola 12 oz	Taxed	Soda	Individual-size	8.333334
Oakland	Baseline	31117	Grocery	Coca-Cola 20 oz	Taxed	Soda	Individual-size	9.4499998
Oakland	Baseline	31117	Grocery	Diet Coke 20 oz	Untaxed	Soda	Individual-size	9.4499998
Oakland	Baseline	31117	Grocery	Milk, 1%, Unflavored (Cheapest) 0.5 gal	Untaxed	Milk	Family-size	4.671875
Oakland	Baseline	31117	Grocery	Milk, 1%, Unflavored (Cheapest) 1 gal	Untaxed	Milk	Family-size	3.8984373
Oakland	Baseline	31117	Grocery	Milk, 2%, Unflavored (Cheapest) 1 gal	Untaxed	Milk	Family-size	3.8984373
Oakland	Baseline	31117	Grocery	Milk, Whole, Unflavored (Cheapest) 1 gal	Untaxed	Milk	Family-size	3.8984373
Oakland	Baseline	31117	Grocery	Pepsi 20 oz	Taxed	Soda	Individual-size	9.4499998
Oakland	Baseline	31117	Grocery	Red Bull Sugarfree 8.4 oz	Untaxed	Energy Drinks	Individual-size	25.119045
Oakland	Baseline	31118	Non-chain Convenience Store	Arizona Green Tea 23 oz	Taxed	Ready-to-Drink Tea and Coffee	Individual-size	4.782609
Oakland	Baseline	31118	Non-chain Convenience Store	Coca-Cola 12 oz	Taxed	Soda	Individual-size	6.25
Oakland	Baseline	31118	Non-chain Convenience Store	Diet Coke 12 oz	Untaxed	Soda	Individual-size	6.25
Oakland	Baseline	31118	Non-chain Convenience Store	Pepsi 20 oz	Taxed	Soda	Individual-size	7.5000005
Oakland	Baseline	31202	Non-chain Convenience Store	Arizona Green Tea 23 oz	Taxed	Ready-to-Drink Tea and Coffee	Individual-size	4.304348
Oakland	Baseline	31202	Non-chain Convenience Store	Coca-Cola 12 pk/12 oz	Taxed	Soda	Family-size	4.1597223
Oakland	Baseline	31202	Non-chain Convenience Store	Coca-Cola 20 oz	Taxed	Soda	Individual-size	9.9499998
Oakland	Baseline	31202	Non-chain Convenience Store	Diet Dr. Pepper 20 oz	Untaxed	Soda	Individual-size	9.9499998
Oakland	Baseline	31202	Non-chain Convenience Store	Diet Pepsi 20 oz	Untaxed	Soda	Individual-size	9.9499998
Oakland	Baseline	31202	Non-chain Convenience Store	Dr. Pepper 20 oz	Taxed	Soda	Individual-size	9.9499998
Oakland	Baseline	31202	Non-chain Convenience Store	Monster 16 oz	Taxed	Energy Drinks	Individual-size	10.4375
Oakland	Baseline	31202	Non-chain Convenience Store	Monster 24 oz	Taxed	Energy Drinks	Individual-size	14.541666
Oakland	Baseline	31202	Non-chain Convenience Store	Monster Zero Ultra 24 oz	Untaxed	Energy Drinks	Individual-size	14.541666
Oakland	Baseline	31202	Non-chain Convenience Store	Pepsi 20 oz	Taxed	Soda	Individual-size	9.9499998
Oakland	Baseline	31202	Non-chain Convenience Store	Powerade 32 oz	Taxed	Sports Drinks	Individual-size	3.125
Oakland	Baseline	31202	Non-chain Convenience Store	Red Bull 12 oz	Taxed	Energy Drinks	Individual-size	20.833332
Oakland	Baseline	31202	Non-chain Convenience Store	Red Bull 8.4 oz	Taxed	Energy Drinks	Individual-size	23.809525
Oakland	Baseline	31301	Chain Convenience Store	Coca-Cola 12 oz	Taxed	Soda	Individual-size	7.25
Oakland	Baseline	31301	Chain Convenience Store	Diet Coke 12 oz	Untaxed	Soda	Individual-size	7.25
Oakland	Baseline	31301	Chain Convenience Store	Powerade 20 oz	Taxed	Sports Drinks	Individual-size	9.9499998
Oakland	Baseline	31301	Chain Convenience Store	Pure Leaf Sweet Tea 18.5 oz	Taxed	Ready-to-Drink Tea and Coffee	Individual-size	13.459459
Oakland	Baseline	31301	Chain Convenience Store	Red Bull 12 oz	Taxed	Energy Drinks	Individual-size	30.333334
Oakland	Baseline	31302	Chain Convenience Store	Coca-Cola 20 oz	Taxed	Soda	Individual-size	10.950001
Oakland	Baseline	31302	Chain Convenience Store	Diet Coke 20 oz	Untaxed	Soda	Individual-size	10.950001
Oakland	Baseline	31302	Chain Convenience Store	Pepsi 20 oz	Taxed	Soda	Individual-size	7.9500003
Oakland	Baseline	31302	Chain Convenience Store	Powerade 32 oz	Taxed	Sports Drinks	Individual-size	9.34375
Oakland	Baseline	31302	Chain Convenience Store	Vitamin Water 20 oz	Taxed	Sports Drinks	Individual-size	9.9499998
Oakland	Baseline	31306	Non-chain Convenience Store	Chocolate Milk, Any Fat % (Cheapest) 14 oz	Untaxed	Milk	Individual-size	16.357143
Oakland	Baseline	31306	Non-chain Convenience Store	Coca-Cola 12 oz	Taxed	Soda	Individual-size	8.25
Oakland	Baseline	31306	Non-chain Convenience Store	Diet Coke 12 oz	Untaxed	Soda	Individual-size	8.25
Oakland	Baseline	31306	Non-chain Convenience Store	Gatorade 32 oz	Taxed	Sports Drinks	Individual-size	6.21875
Oakland	Baseline	31306	Non-chain Convenience Store	Kool Aid Jammers 10 pk/6 oz	Taxed	Juice	Family-size	5.9833331
Oakland	Baseline	31306	Non-chain Convenience Store	Milk, Whole, Unflavored (Cheapest) 0.5 gal	Untaxed	Milk	Family-size	5.453125
Oakland	Baseline	31306	Non-chain Convenience Store	Pepsi 20 oz	Taxed	Soda	Individual-size	9.9499998
Oakland	Baseline	31306	Non-chain Convenience Store	Pure Leaf Sweet Tea 18.5 oz	Taxed	Ready-to-Drink Tea and Coffee	Individual-size	10.756757
Oakland	Baseline	31401	Supermarket	Aquafina Water 20 oz	Untaxed	Bottled Water	Individual-size	8.4499998
Oakland	Baseline	31401	Supermarket	Arizona Green Tea 128 oz	Taxed	Ready-to-Drink Tea and Coffee	Family-size	2.3359375
Oakland	Baseline	31401	Supermarket	Arizona Green Tea 23 oz	Taxed	Ready-to-Drink Tea and Coffee	Individual-size	3.4347827
Oakland	Baseline	31401	Supermarket	Arizona Zero Calorie Green Tea 128 oz	Untaxed	Ready-to-Drink Tea and Coffee	Family-size	2.3359375
Oakland	Baseline	31401	Supermarket	Capri Sun Juice 10 pk/6 oz	Taxed	Juice	Family-size	4.1499996
Oakland	Baseline	31401	Supermarket	Chocolate Milk, Any Fat % (Cheapest) 0.5 gal	Untaxed	Milk	Family-size	3.421875
Oakland	Baseline	31401	Supermarket	Chocolate Milk, Any Fat % (Cheapest) 1 gal	Untaxed	Milk	Family-size	4.6015625
Oakland	Baseline	31401	Supermarket	Chocolate Milk, Any Fat % (Cheapest) 14 oz	Untaxed	Milk	Individual-size	7.1428576
Oakland	Baseline	31401	Supermarket	Coca-Cola 1.25 L	Taxed	Soda	Family-size	2.3422236
Oakland	Baseline	31401	Supermarket	Coca-Cola 12 pk/12 oz	Taxed	Soda	Family-size	1.923611
Oakland	Baseline	31401	Supermarket	Coca-Cola 2 L	Taxed	Soda	Family-size	2.4693897
Oakland	Baseline	31401	Supermarket	Coca-Cola 20 oz	Taxed	Soda	Individual-size	8.4499998
Oakland	Baseline	31401	Supermarket	Dasani Water 20 oz	Untaxed	Bottled Water	Individual-size	8.9499998
Oakland	Baseline	31401	Supermarket	Diet Coke 20 oz	Untaxed	Soda	Individual-size	8.4499998
Oakland	Baseline	31401	Supermarket	Diet Dr. Pepper 12 pk/12 oz	Untaxed	Soda	Family-size	1.923611
Oakland	Baseline	31401	Supermarket	Diet Mountain Dew 2 L	Untaxed	Soda	Family-size	1.4638897
Oakland	Baseline	31401	Supermarket	Diet Pepsi 1.25 L	Untaxed	Soda	Family-size	2.3422236
Oakland	Baseline	31401	Supermarket	Diet Pepsi 20 oz	Untaxed	Soda	Individual-size	8.4499998
Oakland	Baseline	31401	Supermarket	Dr. Pepper 12 pk/12 oz	Taxed	Soda	Family-size	1.923611
Oakland	Baseline	31401	Supermarket	Dr. Pepper 2 L	Taxed	Soda	Family-size	1.4638897
Oakland	Baseline	31401	Supermarket	Fanta Orange 2 L	Taxed	Soda	Family-size	1.4638897
Oakland	Baseline	31401	Supermarket	Gatorade 32 oz	Taxed	Sports Drinks	Individual-size	2.46875
Oakland	Baseline	31401	Supermarket	Gatorade 8 pk/20 oz	Taxed	Sports Drinks	Family-size	3.7437499
Oakland	Baseline	31401	Supermarket	Gatorade G2 32 oz	Taxed	Sports Drinks	Individual-size	2.46875
Oakland	Baseline	31401	Supermarket	Jarritos (any flavor, cheapest) 12.5 oz	Taxed	Soda	Individual-size	5.52
Oakland	Baseline	31401	Supermarket	Kool Aid Jammers 10 pk/6 oz	Taxed	Juice	Family-size	3.1500001
Oakland	Baseline	31401	Supermarket	Milk, 1%, Unflavored (Cheapest) 1 gal	Untaxed	Milk	Family-size	2.1015625
Oakland	Baseline	31401	Supermarket	Milk, 2%, Unflavored (Cheapest) 1 gal	Untaxed	Milk	Family-size	2.2578125
Oakland	Baseline	31401	Supermarket	Milk, Whole, Unflavored (Cheapest) 1 gal	Untaxed	Milk	Family-size	2.3359375
Oakland	Baseline	31401	Supermarket	Minute Maid (Fruit Punch) 59 oz	Taxed	Juice	Family-size	1.5084746
Oakland	Baseline	31401	Supermarket	Minute Maid 100% Juice (Orange) 59 oz	Untaxed	Juice	Family-size	5.0677967
Oakland	Baseline	31401	Supermarket	Monster 16 oz	Taxed	Energy Drinks	Individual-size	10.4375
Oakland	Baseline	31401	Supermarket	Monster 4 pk/16 oz	Taxed	Energy Drinks	Family-size	10.921875
Oakland	Baseline	31401	Supermarket	Monster Zero Ultra 16 oz	Untaxed	Energy Drinks	Individual-size	10.4375
Oakland	Baseline	31401	Supermarket	Monster Zero Ultra 4 pk/16 oz	Untaxed	Energy Drinks	Family-size	10.921875
Oakland	Baseline	31401	Supermarket	Mountain Dew 2 L	Taxed	Soda	Family-size	1.4638897
Oakland	Baseline	31401	Supermarket	Pepsi 1.25 L	Taxed	Soda	Family-size	2.3422236
Oakland	Baseline	31401	Supermarket	Pepsi 12 pk/12 oz	Taxed	Soda	Family-size	1.923611
Oakland	Baseline	31401	Supermarket	Pepsi 2 L	Taxed	Soda	Family-size	1.3899559
Oakland	Baseline	31401	Supermarket	Pepsi 20 oz	Taxed	Soda	Individual-size	8.4499998
Oakland	Baseline	31401	Supermarket	Powerade 32 oz	Taxed	Sports Drinks	Individual-size	2.46875
Oakland	Baseline	31401	Supermarket	Powerade 8 pk/20 oz	Taxed	Sports Drinks	Family-size	2.4937499
Oakland	Baseline	31401	Supermarket	Powerade Zero 32 oz	Untaxed	Sports Drinks	Individual-size	2.46875
Oakland	Baseline	31401	Supermarket	Pure Leaf Sweet Tea 18.5 oz	Taxed	Ready-to-Drink Tea and Coffee	Individual-size	8.0540543
Oakland	Baseline	31401	Supermarket	Pure Leaf Sweet Tea 64 oz	Taxed	Ready-to-Drink Tea and Coffee	Family-size	3.890625
Oakland	Baseline	31401	Supermarket	Pure Leaf Unsweetened Tea 64 oz	Untaxed	Ready-to-Drink Tea and Coffee	Family-size	3.890625
Oakland	Baseline	31401	Supermarket	RC Cola 2 L	Taxed	Soda	Family-size	1.8483456
Oakland	Baseline	31401	Supermarket	Red Bull 8.4 oz	Taxed	Energy Drinks	Individual-size	27.261904
Oakland	Baseline	31401	Supermarket	Red Bull Sugarfree 12 oz	Untaxed	Energy Drinks	Individual-size	20.833332
Oakland	Baseline	31401	Supermarket	Red Bull Sugarfree 8.4 oz	Untaxed	Energy Drinks	Individual-size	27.261904
Oakland	Baseline	31401	Supermarket	Vitamin Water 20 oz	Taxed	Sports Drinks	Individual-size	7.9500003
Oakland	Baseline	31401	Supermarket	Vitamin Water Zero 20 oz	Untaxed	Sports Drinks	Individual-size	4.4000001
Oakland	Baseline	31402	Supermarket	Arizona Green Tea 23 oz	Taxed	Ready-to-Drink Tea and Coffee	Individual-size	2.5652173
Oakland	Baseline	31402	Supermarket	Arizona Zero Calorie Green Tea 128 oz	Untaxed	Ready-to-Drink Tea and Coffee	Family-size	2.3203125
Oakland	Baseline	31402	Supermarket	Arizona Zero Calorie Green Tea 23 oz	Untaxed	Ready-to-Drink Tea and Coffee	Individual-size	2.5652173
Oakland	Baseline	31402	Supermarket	Capri Sun Juice 10 pk/6 oz	Taxed	Juice	Family-size	4.9499998
Oakland	Baseline	31402	Supermarket	Cheapest Bottled Water 20 oz	Untaxed	Bottled Water	Individual-size	7.4500003
Oakland	Baseline	31402	Supermarket	Chocolate Milk, Any Fat % (Cheapest) 1 gal	Untaxed	Milk	Family-size	3.6640625
Oakland	Baseline	31402	Supermarket	Coca-Cola 1.25 L	Taxed	Soda	Family-size	2.3422236
Oakland	Baseline	31402	Supermarket	Coca-Cola 2 L	Taxed	Soda	Family-size	2.4693897
Oakland	Baseline	31402	Supermarket	Coca-Cola 20 oz	Taxed	Soda	Individual-size	8.9499998
Oakland	Baseline	31402	Supermarket	Diet Coke 1.25 L	Untaxed	Soda	Family-size	2.3422236
Oakland	Baseline	31402	Supermarket	Diet Coke 12 pk/12 oz	Untaxed	Soda	Family-size	2.3125
Oakland	Baseline	31402	Supermarket	Diet Coke 2 L	Untaxed	Soda	Family-size	2.4693897
Oakland	Baseline	31402	Supermarket	Diet Dr. Pepper 2 L	Untaxed	Soda	Family-size	2.336309
Oakland	Baseline	31402	Supermarket	Diet Dr. Pepper 20 oz	Untaxed	Soda	Individual-size	8.4499998
Oakland	Baseline	31402	Supermarket	Diet Mountain Dew 2 L	Untaxed	Soda	Family-size	2.336309
Oakland	Baseline	31402	Supermarket	Diet Pepsi 12 pk/12 oz	Untaxed	Soda	Family-size	3.25
Oakland	Baseline	31402	Supermarket	Diet Pepsi 2 L	Untaxed	Soda	Family-size	2.336309
Oakland	Baseline	31402	Supermarket	Dr. Pepper 2 L	Taxed	Soda	Family-size	2.336309
Oakland	Baseline	31402	Supermarket	Dr. Pepper 20 oz	Taxed	Soda	Individual-size	8.4499998
Oakland	Baseline	31402	Supermarket	Fanta Orange 2 L	Taxed	Soda	Family-size	1.4638897
Oakland	Baseline	31402	Supermarket	Gatorade 32 oz	Taxed	Sports Drinks	Individual-size	1.8437499
Oakland	Baseline	31402	Supermarket	Gatorade 8 pk/20 oz	Taxed	Sports Drinks	Family-size	3.0562499
Oakland	Baseline	31402	Supermarket	Gatorade G2 32 oz	Taxed	Sports Drinks	Individual-size	4.03125
Oakland	Baseline	31402	Supermarket	Jarritos (any flavor, cheapest) 12.5 oz	Taxed	Soda	Individual-size	6.3200006
Oakland	Baseline	31402	Supermarket	Kool Aid Jammers 10 pk/6 oz	Taxed	Juice	Family-size	4.1499996
Oakland	Baseline	31402	Supermarket	Milk, 1%, Unflavored (Cheapest) 1 gal	Untaxed	Milk	Family-size	2.65625
Oakland	Baseline	31402	Supermarket	Milk, 2%, Unflavored (Cheapest) 0.5 gal	Untaxed	Milk	Family-size	3.578125
Oakland	Baseline	31402	Supermarket	Milk, 2%, Unflavored (Cheapest) 1 gal	Untaxed	Milk	Family-size	2.65625
Oakland	Baseline	31402	Supermarket	Milk, Skim, Unflavored (Cheapest) 0.5 gal	Untaxed	Milk	Family-size	3.578125
Oakland	Baseline	31402	Supermarket	Milk, Skim, Unflavored (Cheapest) 1 gal	Untaxed	Milk	Family-size	2.65625
Oakland	Baseline	31402	Supermarket	Milk, Whole, Unflavored (Cheapest) 1 gal	Untaxed	Milk	Family-size	2.65625
Oakland	Baseline	31402	Supermarket	Minute Maid 100% Juice (Orange) 59 oz	Untaxed	Juice	Family-size	2.5423727
Oakland	Baseline	31402	Supermarket	Monster 16 oz	Taxed	Energy Drinks	Individual-size	10.4375
Oakland	Baseline	31402	Supermarket	Monster 24 oz	Taxed	Energy Drinks	Individual-size	10.416666
Oakland	Baseline	31402	Supermarket	Monster 4 pk/16 oz	Taxed	Energy Drinks	Family-size	10.921875
Oakland	Baseline	31402	Supermarket	Monster Zero Ultra 16 oz	Untaxed	Energy Drinks	Individual-size	10.4375
Oakland	Baseline	31402	Supermarket	Monster Zero Ultra 4 pk/16 oz	Untaxed	Energy Drinks	Family-size	10.921875
Oakland	Baseline	31402	Supermarket	Mountain Dew 2 L	Taxed	Soda	Family-size	2.336309
Oakland	Baseline	31402	Supermarket	Pepsi 12 pk/12 oz	Taxed	Soda	Family-size	3.25
Oakland	Baseline	31402	Supermarket	Pepsi 2 L	Taxed	Soda	Family-size	2.336309
Oakland	Baseline	31402	Supermarket	Pepsi 20 oz	Taxed	Soda	Individual-size	8.4499998
Oakland	Baseline	31402	Supermarket	Powerade 32 oz	Taxed	Sports Drinks	Individual-size	3.09375
Oakland	Baseline	31402	Supermarket	Powerade Zero 32 oz	Untaxed	Sports Drinks	Individual-size	3.09375
Oakland	Baseline	31402	Supermarket	Pure Leaf Unsweetened Tea 18.5 oz	Untaxed	Ready-to-Drink Tea and Coffee	Individual-size	6.7567563
Oakland	Baseline	31402	Supermarket	RC Cola 2 L	Taxed	Soda	Family-size	1.4638897
Oakland	Baseline	31402	Supermarket	Red Bull 12 oz	Taxed	Energy Drinks	Individual-size	20.833332
Oakland	Baseline	31402	Supermarket	Red Bull 8.4 oz	Taxed	Energy Drinks	Individual-size	24.880951
Oakland	Baseline	31402	Supermarket	Red Bull Sugarfree 12 oz	Untaxed	Energy Drinks	Individual-size	20.833332
Oakland	Baseline	31402	Supermarket	Red Bull Sugarfree 16 oz	Untaxed	Energy Drinks	Individual-size	18.75
Oakland	Baseline	31402	Supermarket	Red Bull Sugarfree 8.4 oz	Untaxed	Energy Drinks	Individual-size	24.880951
Oakland	Baseline	31402	Supermarket	Starbucks Frappuccino (coffee flavor) 13.7 oz	Taxed	Ready-to-Drink Tea and Coffee	Individual-size	21.094891
Oakland	Baseline	31402	Supermarket	Vitamin Water 20 oz	Taxed	Sports Drinks	Individual-size	7.4500003
Oakland	Baseline	31402	Supermarket	Vitamin Water 6 pk/16.9 oz	Taxed	Sports Drinks	Family-size	3.9349113
Oakland	Baseline	31402	Supermarket	Vitamin Water Zero 20 oz	Untaxed	Sports Drinks	Individual-size	7.4500003
Oakland	Baseline	31402	Supermarket	Vitamin Water Zero 6 pk/16.9 oz	Untaxed	Sports Drinks	Family-size	3.9349113
Oakland	Baseline	31403	Non-chain Convenience Store	Red Bull 12 oz	Taxed	Energy Drinks	Individual-size	22.250002
Oakland	Baseline	31403	Non-chain Convenience Store	Red Bull 16 oz	Taxed	Energy Drinks	Individual-size	24.9375
Oakland	Baseline	31403	Non-chain Convenience Store	Red Bull 8.4 oz	Taxed	Energy Drinks	Individual-size	25.119045
Oakland	Baseline	31403	Non-chain Convenience Store	Red Bull Sugarfree 12 oz	Untaxed	Energy Drinks	Individual-size	24.916666
Oakland	Baseline	31403	Non-chain Convenience Store	Red Bull Sugarfree 8.4 oz	Untaxed	Energy Drinks	Individual-size	25.119045
Oakland	Baseline	31404	Chain Convenience Store	Cheapest Bottled Water 20 oz	Untaxed	Bottled Water	Individual-size	7.9500003
Oakland	Baseline	31404	Chain Convenience Store	Chocolate Milk, Any Fat % (Cheapest) 14 oz	Untaxed	Milk	Individual-size	16.357143
Oakland	Baseline	31404	Chain Convenience Store	Coca-Cola 20 oz	Taxed	Soda	Individual-size	9.4499998
Oakland	Baseline	31404	Chain Convenience Store	Diet Coke 20 oz	Untaxed	Soda	Individual-size	9.4499998
Oakland	Baseline	31404	Chain Convenience Store	Diet Dr. Pepper 20 oz	Untaxed	Soda	Individual-size	8.9499998
Oakland	Baseline	31404	Chain Convenience Store	Diet Pepsi 20 oz	Untaxed	Soda	Individual-size	8.9499998
Oakland	Baseline	31404	Chain Convenience Store	Dr. Pepper 20 oz	Taxed	Soda	Individual-size	8.9499998
Oakland	Baseline	31404	Chain Convenience Store	Monster 16 oz	Taxed	Energy Drinks	Individual-size	11.5625
Oakland	Baseline	31404	Chain Convenience Store	Monster Zero Ultra 16 oz	Untaxed	Energy Drinks	Individual-size	11.5625
Oakland	Baseline	31404	Chain Convenience Store	Pepsi 20 oz	Taxed	Soda	Individual-size	8.9499998
Oakland	Baseline	31404	Chain Convenience Store	Powerade 32 oz	Taxed	Sports Drinks	Individual-size	3.6562498
Oakland	Baseline	31404	Chain Convenience Store	Pure Leaf Unsweetened Tea 18.5 oz	Untaxed	Ready-to-Drink Tea and Coffee	Individual-size	9.6756754
Oakland	Baseline	31404	Chain Convenience Store	Red Bull 12 oz	Taxed	Energy Drinks	Individual-size	29.083332
Oakland	Baseline	31404	Chain Convenience Store	Red Bull 16 oz	Taxed	Energy Drinks	Individual-size	26.8125
Oakland	Baseline	31404	Chain Convenience Store	Red Bull 8.4 oz	Taxed	Energy Drinks	Individual-size	25.119045
Oakland	Baseline	31404	Chain Convenience Store	Red Bull Sugarfree 12 oz	Untaxed	Energy Drinks	Individual-size	29.083332
Oakland	Baseline	31404	Chain Convenience Store	Red Bull Sugarfree 16 oz	Untaxed	Energy Drinks	Individual-size	26.8125
Oakland	Baseline	31404	Chain Convenience Store	Red Bull Sugarfree 8.4 oz	Untaxed	Energy Drinks	Individual-size	25.119045
Oakland	Baseline	31404	Chain Convenience Store	Starbucks Frappuccino (coffee flavor) 13.7 oz	Taxed	Ready-to-Drink Tea and Coffee	Individual-size	21.094891
Oakland	Baseline	31405	Non-chain Convenience Store	Arizona Green Tea 23 oz	Taxed	Ready-to-Drink Tea and Coffee	Individual-size	4.304348
Oakland	Baseline	31406	Non-chain Convenience Store	Arizona Green Tea 23 oz	Taxed	Ready-to-Drink Tea and Coffee	Individual-size	4.304348
Oakland	Baseline	31406	Non-chain Convenience Store	Red Bull 8.4 oz	Taxed	Energy Drinks	Individual-size	27.261904
Oakland	Baseline	31413	Supermarket	Capri Sun Juice 10 pk/6 oz	Taxed	Juice	Family-size	6.6500001
Oakland	Baseline	31413	Supermarket	Cheapest Bottled Water 16.9 oz	Untaxed	Bottled Water	Individual-size	4.43787
Oakland	Baseline	31413	Supermarket	Coca-Cola 2 L	Taxed	Soda	Family-size	2.6468308
Oakland	Baseline	31413	Supermarket	Coca-Cola 20 oz	Taxed	Soda	Individual-size	8.9499998
Oakland	Baseline	31413	Supermarket	Dasani Water 16.9 oz	Untaxed	Bottled Water	Individual-size	4.43787
Oakland	Baseline	31413	Supermarket	Diet Coke 2 L	Untaxed	Soda	Family-size	2.6468308
Oakland	Baseline	31413	Supermarket	Diet Coke 20 oz	Untaxed	Soda	Individual-size	8.9499998
Oakland	Baseline	31413	Supermarket	Fanta Orange 2 L	Taxed	Soda	Family-size	2.203228
Oakland	Baseline	31413	Supermarket	Gatorade 20 oz	Taxed	Sports Drinks	Individual-size	6.4499998
Oakland	Baseline	31413	Supermarket	Jarritos (any flavor, cheapest) 12.5 oz	Taxed	Soda	Individual-size	7.1199999
Oakland	Baseline	31413	Supermarket	Kool Aid Jammers 10 pk/6 oz	Taxed	Juice	Family-size	5.8166666
Oakland	Baseline	31413	Supermarket	Milk, 1%, Unflavored (Cheapest) 0.5 gal	Untaxed	Milk	Family-size	3.890625
Oakland	Baseline	31413	Supermarket	Milk, 1%, Unflavored (Cheapest) 1 gal	Untaxed	Milk	Family-size	3.1171875
Oakland	Baseline	31413	Supermarket	Milk, 2%, Unflavored (Cheapest) 0.5 gal	Untaxed	Milk	Family-size	3.890625
Oakland	Baseline	31413	Supermarket	Milk, 2%, Unflavored (Cheapest) 1 gal	Untaxed	Milk	Family-size	3.1171875
Oakland	Baseline	31413	Supermarket	Milk, Whole, Unflavored (Cheapest) 0.5 gal	Untaxed	Milk	Family-size	3.890625
Oakland	Baseline	31413	Supermarket	Milk, Whole, Unflavored (Cheapest) 1 gal	Untaxed	Milk	Family-size	3.1171875
Oakland	Baseline	31413	Supermarket	Monster 16 oz	Taxed	Energy Drinks	Individual-size	12.5
Oakland	Baseline	31413	Supermarket	Monster Zero Ultra 24 oz	Untaxed	Energy Drinks	Individual-size	13.291667
Oakland	Baseline	31413	Supermarket	Pepsi 12 pk/12 oz	Taxed	Soda	Family-size	4.1597223
Oakland	Baseline	31413	Supermarket	Pepsi 2 L	Taxed	Soda	Family-size	2.6468308
Oakland	Baseline	31413	Supermarket	Powerade 20 oz	Taxed	Sports Drinks	Individual-size	4.9499998
Oakland	Baseline	31413	Supermarket	Powerade 32 oz	Taxed	Sports Drinks	Individual-size	3.7187502
Oakland	Baseline	31413	Supermarket	Red Bull 12 oz	Taxed	Energy Drinks	Individual-size	24.916666
Oakland	Baseline	31413	Supermarket	Vitamin Water 20 oz	Taxed	Sports Drinks	Individual-size	8.4499998
Oakland	Baseline	31417	Chain Convenience Store	Chocolate Milk, Any Fat % (Cheapest) 14 oz	Untaxed	Milk	Individual-size	16.357143
Oakland	Baseline	31417	Chain Convenience Store	Coca-Cola 12 oz	Taxed	Soda	Individual-size	7.4166665
Oakland	Baseline	31417	Chain Convenience Store	Diet Pepsi 20 oz	Untaxed	Soda	Individual-size	9.4499998
Oakland	Baseline	31417	Chain Convenience Store	Dr. Pepper 20 oz	Taxed	Soda	Individual-size	9.4499998
Oakland	Baseline	31417	Chain Convenience Store	Monster 16 oz	Taxed	Energy Drinks	Individual-size	16.1875
Oakland	Baseline	31417	Chain Convenience Store	Monster Zero Ultra 16 oz	Untaxed	Energy Drinks	Individual-size	16.1875
Oakland	Baseline	31417	Chain Convenience Store	Pepsi 12 oz	Taxed	Soda	Individual-size	7.4166665
Oakland	Baseline	31417	Chain Convenience Store	Pepsi 20 oz	Taxed	Soda	Individual-size	9.4499998
Oakland	Baseline	31417	Chain Convenience Store	Starbucks Frappuccino (coffee flavor) 13.7 oz	Taxed	Ready-to-Drink Tea and Coffee	Individual-size	24.014599
Oakland	Baseline	31417	Chain Convenience Store	Vitamin Water 20 oz	Taxed	Sports Drinks	Individual-size	10.45
Oakland	Baseline	31420	Chain Convenience Store	Capri Sun Juice 6 oz	Taxed	Juice	Individual-size	11.5
Oakland	Baseline	31420	Chain Convenience Store	Cheapest Bottled Water 20 oz	Untaxed	Bottled Water	Individual-size	7.5000005
Oakland	Baseline	31420	Chain Convenience Store	Coca-Cola 12 oz	Taxed	Soda	Individual-size	10.416666
Oakland	Baseline	31420	Chain Convenience Store	Coca-Cola 20 oz	Taxed	Soda	Individual-size	8.25
Oakland	Baseline	31420	Chain Convenience Store	Dasani Water 20 oz	Untaxed	Bottled Water	Individual-size	7.5000005
Oakland	Baseline	31420	Chain Convenience Store	Diet Coke 12 oz	Untaxed	Soda	Individual-size	10.416666
Oakland	Baseline	31420	Chain Convenience Store	Diet Coke 20 oz	Untaxed	Soda	Individual-size	8.25
Oakland	Baseline	31420	Chain Convenience Store	Monster 16 oz	Taxed	Energy Drinks	Individual-size	16.5625
Oakland	Baseline	31420	Chain Convenience Store	Monster 24 oz	Taxed	Energy Drinks	Individual-size	16.208334
Oakland	Baseline	31420	Chain Convenience Store	Powerade 32 oz	Taxed	Sports Drinks	Individual-size	5.59375
Oakland	Baseline	31420	Chain Convenience Store	Vitamin Water 20 oz	Taxed	Sports Drinks	Individual-size	9.75
Oakland	Baseline	31426	Non-chain Convenience Store	Arizona Green Tea 23 oz	Taxed	Ready-to-Drink Tea and Coffee	Individual-size	4.304348
Oakland	Baseline	31426	Non-chain Convenience Store	Coca-Cola 12 oz	Taxed	Soda	Individual-size	7.0833335
Oakland	Baseline	31428	Non-chain Convenience Store	Arizona Green Tea 23 oz	Taxed	Ready-to-Drink Tea and Coffee	Individual-size	4.304348
Oakland	Baseline	31428	Non-chain Convenience Store	Coca-Cola 12 oz	Taxed	Soda	Individual-size	6.25
Oakland	Baseline	31428	Non-chain Convenience Store	Monster 24 oz	Taxed	Energy Drinks	Individual-size	16.625
Oakland	Baseline	31502	Supermarket	Capri Sun Juice 10 pk/6 oz	Taxed	Juice	Family-size	4.166667
Oakland	Baseline	31502	Supermarket	Gatorade 32 oz	Taxed	Sports Drinks	Individual-size	3.90625
Oakland	Baseline	31502	Supermarket	Gatorade 8 pk/20 oz	Taxed	Sports Drinks	Family-size	3.1187499
Oakland	Baseline	31502	Supermarket	Pepsi 2 L	Taxed	Soda	Family-size	2.2180147
Oakland	Baseline	31502	Supermarket	Starbucks Frappuccino (coffee flavor) 13.7 oz	Taxed	Ready-to-Drink Tea and Coffee	Individual-size	24.014599
Oakland	Baseline	31503	Non-chain Convenience Store	Gatorade 20 oz	Taxed	Sports Drinks	Individual-size	9.4499998
Oakland	Baseline	31503	Non-chain Convenience Store	Milk, Whole, Unflavored (Cheapest) 1 gal	Untaxed	Milk	Family-size	3.5078123
Oakland	Baseline	31503	Non-chain Convenience Store	Monster 24 oz	Taxed	Energy Drinks	Individual-size	16.625
Oakland	Baseline	31503	Non-chain Convenience Store	Red Bull 8.4 oz	Taxed	Energy Drinks	Individual-size	29.761904
Oakland	Baseline	31503	Non-chain Convenience Store	Red Bull Sugarfree 8.4 oz	Untaxed	Energy Drinks	Individual-size	29.761904
Oakland	Baseline	31506	Non-chain Convenience Store	Arizona Green Tea 23 oz	Taxed	Ready-to-Drink Tea and Coffee	Individual-size	4.304348
Oakland	Baseline	31506	Non-chain Convenience Store	Coca-Cola 12 oz	Taxed	Soda	Individual-size	8.333334
Oakland	Baseline	31506	Non-chain Convenience Store	Diet Coke 12 oz	Untaxed	Soda	Individual-size	8.333334
Oakland	Baseline	31507	Drug Store/Pharmacy	Arizona Green Tea 128 oz	Taxed	Ready-to-Drink Tea and Coffee	Family-size	1.953125
Oakland	Baseline	31507	Drug Store/Pharmacy	Arizona Green Tea 23 oz	Taxed	Ready-to-Drink Tea and Coffee	Individual-size	4.304348
Oakland	Baseline	31507	Drug Store/Pharmacy	Capri Sun Juice 10 pk/6 oz	Taxed	Juice	Family-size	7.6500006
Oakland	Baseline	31507	Drug Store/Pharmacy	Coca-Cola 12 pk/12 oz	Taxed	Soda	Family-size	3.4722223
Oakland	Baseline	31507	Drug Store/Pharmacy	Coca-Cola 2 L	Taxed	Soda	Family-size	2.5876839
Oakland	Baseline	31507	Drug Store/Pharmacy	Coca-Cola 20 oz	Taxed	Soda	Individual-size	7.5000005
Oakland	Baseline	31507	Drug Store/Pharmacy	Coca-Cola 6 pk/7.5 oz	Taxed	Soda	Family-size	6.644444
Oakland	Baseline	31507	Drug Store/Pharmacy	Dasani Water 20 oz	Untaxed	Bottled Water	Individual-size	7.5000005
Oakland	Baseline	31507	Drug Store/Pharmacy	Diet Coke 12 pk/12 oz	Untaxed	Soda	Family-size	3.4722223
Oakland	Baseline	31507	Drug Store/Pharmacy	Diet Coke 2 L	Untaxed	Soda	Family-size	2.5876839
Oakland	Baseline	31507	Drug Store/Pharmacy	Diet Coke 20 oz	Untaxed	Soda	Individual-size	7.5000005
Oakland	Baseline	31507	Drug Store/Pharmacy	Diet Coke 6 pk/7.5 oz	Untaxed	Soda	Family-size	6.644444
Oakland	Baseline	31507	Drug Store/Pharmacy	Diet Dr. Pepper 2 L	Untaxed	Soda	Family-size	2.5876839
Oakland	Baseline	31507	Drug Store/Pharmacy	Diet Pepsi 12 pk/12 oz	Untaxed	Soda	Family-size	2.3125
Oakland	Baseline	31507	Drug Store/Pharmacy	Diet Pepsi 2 L	Untaxed	Soda	Family-size	1.4638897
Oakland	Baseline	31507	Drug Store/Pharmacy	Diet Pepsi 20 oz	Untaxed	Soda	Individual-size	7.5000005
Oakland	Baseline	31507	Drug Store/Pharmacy	Dr. Pepper 2 L	Taxed	Soda	Family-size	2.5876839
Oakland	Baseline	31507	Drug Store/Pharmacy	Dr. Pepper 20 oz	Taxed	Soda	Individual-size	7.5000005
Oakland	Baseline	31507	Drug Store/Pharmacy	Fanta Orange 2 L	Taxed	Soda	Family-size	2.5876839
Oakland	Baseline	31507	Drug Store/Pharmacy	Milk, 1%, Unflavored (Cheapest) 0.5 gal	Untaxed	Milk	Family-size	3.890625
Oakland	Baseline	31507	Drug Store/Pharmacy	Milk, 2%, Unflavored (Cheapest) 0.5 gal	Untaxed	Milk	Family-size	3.890625
Oakland	Baseline	31507	Drug Store/Pharmacy	Milk, 2%, Unflavored (Cheapest) 1 gal	Untaxed	Milk	Family-size	2.7265625
Oakland	Baseline	31507	Drug Store/Pharmacy	Milk, Skim, Unflavored (Cheapest) 0.5 gal	Untaxed	Milk	Family-size	3.890625
Oakland	Baseline	31507	Drug Store/Pharmacy	Milk, Whole, Unflavored (Cheapest) 0.5 gal	Untaxed	Milk	Family-size	3.890625
Oakland	Baseline	31507	Drug Store/Pharmacy	Milk, Whole, Unflavored (Cheapest) 1 gal	Untaxed	Milk	Family-size	2.7265625
Oakland	Baseline	31507	Drug Store/Pharmacy	Monster 16 oz	Taxed	Energy Drinks	Individual-size	17.3125
Oakland	Baseline	31507	Drug Store/Pharmacy	Monster Zero Ultra 16 oz	Untaxed	Energy Drinks	Individual-size	17.3125
Oakland	Baseline	31507	Drug Store/Pharmacy	Mountain Dew 2 L	Taxed	Soda	Family-size	1.4638897
Oakland	Baseline	31507	Drug Store/Pharmacy	Pepsi 20 oz	Taxed	Soda	Individual-size	7.5000005
Oakland	Baseline	31507	Drug Store/Pharmacy	Powerade 32 oz	Taxed	Sports Drinks	Individual-size	3.90625
Oakland	Baseline	31507	Drug Store/Pharmacy	Starbucks Frappuccino (coffee flavor) 13.7 oz	Taxed	Ready-to-Drink Tea and Coffee	Individual-size	21.824818
Oakland	Baseline	31508	Drug Store/Pharmacy	Aquafina Water 20 oz	Untaxed	Bottled Water	Individual-size	7.5000005
Oakland	Baseline	31508	Drug Store/Pharmacy	Arizona Green Tea 128 oz	Taxed	Ready-to-Drink Tea and Coffee	Family-size	2.5703125
Oakland	Baseline	31508	Drug Store/Pharmacy	Arizona Zero Calorie Green Tea 128 oz	Untaxed	Ready-to-Drink Tea and Coffee	Family-size	2.5703125
Oakland	Baseline	31508	Drug Store/Pharmacy	Capri Sun Juice 10 pk/6 oz	Taxed	Juice	Family-size	4.1499996
Oakland	Baseline	31508	Drug Store/Pharmacy	Coca-Cola 2 L	Taxed	Soda	Family-size	3.2383018
Oakland	Baseline	31508	Drug Store/Pharmacy	Coca-Cola 20 oz	Taxed	Soda	Individual-size	7.5000005
Oakland	Baseline	31508	Drug Store/Pharmacy	Coca-Cola 6 pk/7.5 oz	Taxed	Soda	Family-size	6.666667
Oakland	Baseline	31508	Drug Store/Pharmacy	Dasani Water 20 oz	Untaxed	Bottled Water	Individual-size	7.5000005
Oakland	Baseline	31508	Drug Store/Pharmacy	Diet Coke 12 pk/12 oz	Untaxed	Soda	Family-size	3.0069444
Oakland	Baseline	31508	Drug Store/Pharmacy	Diet Coke 2 L	Untaxed	Soda	Family-size	1.4786766
Oakland	Baseline	31508	Drug Store/Pharmacy	Diet Coke 20 oz	Untaxed	Soda	Individual-size	7.5000005
Oakland	Baseline	31508	Drug Store/Pharmacy	Diet Coke 6 pk/7.5 oz	Untaxed	Soda	Family-size	6.666667
Oakland	Baseline	31508	Drug Store/Pharmacy	Diet Dr. Pepper 2 L	Untaxed	Soda	Family-size	3.2383018
Oakland	Baseline	31508	Drug Store/Pharmacy	Diet Pepsi 12 pk/12 oz	Untaxed	Soda	Family-size	4.1597223
Oakland	Baseline	31508	Drug Store/Pharmacy	Diet Pepsi 2 L	Untaxed	Soda	Family-size	3.2383018
Oakland	Baseline	31508	Drug Store/Pharmacy	Diet Pepsi 20 oz	Untaxed	Soda	Individual-size	9.9499998
Oakland	Baseline	31508	Drug Store/Pharmacy	Dr. Pepper 12 pk/12 oz	Taxed	Soda	Family-size	4.1597223
Oakland	Baseline	31508	Drug Store/Pharmacy	Kool Aid Jammers 10 pk/6 oz	Taxed	Juice	Family-size	3.3333335
Oakland	Baseline	31508	Drug Store/Pharmacy	Milk, 2%, Unflavored (Cheapest) 1 gal	Untaxed	Milk	Family-size	2.6484375
Oakland	Baseline	31508	Drug Store/Pharmacy	Milk, Whole, Unflavored (Cheapest) 1 gal	Untaxed	Milk	Family-size	2.6484375
Oakland	Baseline	31508	Drug Store/Pharmacy	Monster 16 oz	Taxed	Energy Drinks	Individual-size	12.5
Oakland	Baseline	31508	Drug Store/Pharmacy	Monster 24 oz	Taxed	Energy Drinks	Individual-size	11.041667
Oakland	Baseline	31508	Drug Store/Pharmacy	Monster Zero Ultra 16 oz	Untaxed	Energy Drinks	Individual-size	12.5
Oakland	Baseline	31508	Drug Store/Pharmacy	Monster Zero Ultra 24 oz	Untaxed	Energy Drinks	Individual-size	11.125001
Oakland	Baseline	31508	Drug Store/Pharmacy	Monster Zero Ultra 4 pk/16 oz	Untaxed	Energy Drinks	Family-size	10.921875
Oakland	Baseline	31508	Drug Store/Pharmacy	Mountain Dew 2 L	Taxed	Soda	Family-size	3.2383018
Oakland	Baseline	31508	Drug Store/Pharmacy	Pepsi 2 L	Taxed	Soda	Family-size	3.2383018
Oakland	Baseline	31508	Drug Store/Pharmacy	Powerade 32 oz	Taxed	Sports Drinks	Individual-size	3.125
Oakland	Baseline	31508	Drug Store/Pharmacy	Pure Leaf Sweet Tea 18.5 oz	Taxed	Ready-to-Drink Tea and Coffee	Individual-size	8.1081076
Oakland	Baseline	31508	Drug Store/Pharmacy	Pure Leaf Unsweetened Tea 18.5 oz	Untaxed	Ready-to-Drink Tea and Coffee	Individual-size	8.1081076
Oakland	Baseline	31508	Drug Store/Pharmacy	Starbucks Frappuccino (coffee flavor) 4 pk/9.5 oz	Taxed	Ready-to-Drink Tea and Coffee	Family-size	18.394737
Oakland	Baseline	31508	Drug Store/Pharmacy	Vitamin Water 20 oz	Taxed	Sports Drinks	Individual-size	5
Oakland	Baseline	31513	Supermarket	Coca-Cola 12 oz	Taxed	Soda	Individual-size	4.166667
Oakland	Baseline	31513	Supermarket	Coca-Cola 12 pk/12 oz	Taxed	Soda	Family-size	4.1597223
Oakland	Baseline	31513	Supermarket	Coca-Cola 16.9 oz	Taxed	Soda	Individual-size	5.8579879
Oakland	Baseline	31513	Supermarket	Diet Coke 12 oz	Untaxed	Soda	Individual-size	4.166667
Oakland	Baseline	31513	Supermarket	Diet Coke 16.9 oz	Untaxed	Soda	Individual-size	5.8579879
Oakland	Baseline	31513	Supermarket	Milk, 1%, Unflavored (Cheapest) 1 gal	Untaxed	Milk	Family-size	3.1171875
Oakland	Baseline	31513	Supermarket	Milk, 2%, Unflavored (Cheapest) 0.5 gal	Untaxed	Milk	Family-size	4.671875
Oakland	Baseline	31513	Supermarket	Milk, 2%, Unflavored (Cheapest) 1 gal	Untaxed	Milk	Family-size	3.1171875
Oakland	Baseline	31513	Supermarket	Milk, Whole, Unflavored (Cheapest) 0.5 gal	Untaxed	Milk	Family-size	4.671875
Oakland	Baseline	31513	Supermarket	Milk, Whole, Unflavored (Cheapest) 1 gal	Untaxed	Milk	Family-size	3.1171875
Oakland	Baseline	31513	Supermarket	Monster 24 oz	Taxed	Energy Drinks	Individual-size	14.541666
Oakland	Baseline	31513	Supermarket	Pepsi 20 oz	Taxed	Soda	Individual-size	6.25
Oakland	Baseline	31513	Supermarket	RC Cola 2 L	Taxed	Soda	Family-size	1.4638897
Oakland	Baseline	31514	Non-chain Convenience Store	Coca-Cola 12 oz	Taxed	Soda	Individual-size	4.166667
Oakland	Baseline	31514	Non-chain Convenience Store	Diet Coke 12 oz	Untaxed	Soda	Individual-size	4.166667
Oakland	Baseline	31514	Non-chain Convenience Store	Gatorade 20 oz	Taxed	Sports Drinks	Individual-size	8.75
Oakland	Baseline	31514	Non-chain Convenience Store	Monster 16 oz	Taxed	Energy Drinks	Individual-size	14.3125
Oakland	Baseline	31517	Non-chain Convenience Store	Coca-Cola 12 oz	Taxed	Soda	Individual-size	6.25
Oakland	Baseline	31517	Non-chain Convenience Store	Coca-Cola 16.9 oz	Taxed	Soda	Individual-size	8.8757401
Oakland	Baseline	31517	Non-chain Convenience Store	Diet Coke 12 oz	Untaxed	Soda	Individual-size	6.25
Oakland	Baseline	31517	Non-chain Convenience Store	Gatorade 32 oz	Taxed	Sports Drinks	Individual-size	4.6875
Oakland	Baseline	31517	Non-chain Convenience Store	Pepsi 12 oz	Taxed	Soda	Individual-size	6.25
Oakland	Baseline	31518	Supermarket	Capri Sun Juice 10 pk/6 oz	Taxed	Juice	Family-size	6.6500001
Oakland	Baseline	31518	Supermarket	Coca-Cola 12 oz	Taxed	Soda	Individual-size	6.25
Oakland	Baseline	31518	Supermarket	Pepsi 12 oz	Taxed	Soda	Individual-size	4.166667
Oakland	Baseline	31518	Supermarket	Pepsi 20 oz	Taxed	Soda	Individual-size	8.75
Oakland	Baseline	31518	Supermarket	Red Bull 8.4 oz	Taxed	Energy Drinks	Individual-size	26.785713
Oakland	Baseline	31518	Supermarket	Red Bull Sugarfree 8.4 oz	Untaxed	Energy Drinks	Individual-size	26.785713
Oakland	Baseline	31519	Non-chain Convenience Store	Arizona Green Tea 23 oz	Taxed	Ready-to-Drink Tea and Coffee	Individual-size	4.304348
Oakland	Baseline	31519	Non-chain Convenience Store	Red Bull 12 oz	Taxed	Energy Drinks	Individual-size	27.916666
Oakland	Baseline	31519	Non-chain Convenience Store	Red Bull 16 oz	Taxed	Energy Drinks	Individual-size	28.125
Oakland	Baseline	31519	Non-chain Convenience Store	Red Bull 8.4 oz	Taxed	Energy Drinks	Individual-size	29.761904
Oakland	Baseline	31519	Non-chain Convenience Store	Red Bull Sugarfree 12 oz	Untaxed	Energy Drinks	Individual-size	27.916666
Oakland	Baseline	31519	Non-chain Convenience Store	Red Bull Sugarfree 8.4 oz	Untaxed	Energy Drinks	Individual-size	29.761904
Oakland	Baseline	31520	Non-chain Convenience Store	Coca-Cola 12 oz	Taxed	Soda	Individual-size	6.25
Oakland	Baseline	31521	Non-chain Convenience Store	Coca-Cola 20 oz	Taxed	Soda	Individual-size	8.75
Oakland	Baseline	31522	Non-chain Convenience Store	Coca-Cola 12 oz	Taxed	Soda	Individual-size	5.75
Oakland	Baseline	31522	Non-chain Convenience Store	Coca-Cola 16.9 oz	Taxed	Soda	Individual-size	8.8757401
Oakland	Baseline	31522	Non-chain Convenience Store	Gatorade 32 oz	Taxed	Sports Drinks	Individual-size	6.21875
Oakland	Baseline	31522	Non-chain Convenience Store	Pepsi 12 oz	Taxed	Soda	Individual-size	5.75
Oakland	Baseline	31522	Non-chain Convenience Store	Pepsi 20 oz	Taxed	Soda	Individual-size	8.5
Oakland	Baseline	31601	Chain Convenience Store	Coca-Cola 12 oz	Taxed	Soda	Individual-size	4.166667
Oakland	Baseline	31601	Chain Convenience Store	Diet Pepsi 20 oz	Untaxed	Soda	Individual-size	7.5000005
Oakland	Baseline	31601	Chain Convenience Store	Fanta Orange 12 oz	Taxed	Soda	Individual-size	4.166667
Oakland	Baseline	31601	Chain Convenience Store	Monster 16 oz	Taxed	Energy Drinks	Individual-size	12.5
Oakland	Baseline	31601	Chain Convenience Store	Pepsi 12 oz	Taxed	Soda	Individual-size	4.166667
Oakland	24 Months	30101	Chain Convenience Store	Aquafina Water 20 oz	Untaxed	Bottled Water	Individual-size	7.9500003
Oakland	24 Months	30101	Chain Convenience Store	Arizona Green Tea 23 oz	Taxed	Ready-to-Drink Tea and Coffee	Individual-size	6.043478
Oakland	24 Months	30101	Chain Convenience Store	Cheapest Bottled Water 20 oz	Untaxed	Bottled Water	Individual-size	7.9500003
Oakland	24 Months	30101	Chain Convenience Store	Chocolate Milk, Any Fat % (Cheapest) 14 oz	Untaxed	Milk	Individual-size	14.214286
Oakland	24 Months	30101	Chain Convenience Store	Coca-Cola 12 oz	Taxed	Soda	Individual-size	12.416667
Oakland	24 Months	30101	Chain Convenience Store	Coca-Cola 2 L	Taxed	Soda	Family-size	4.7169781
Oakland	24 Months	30101	Chain Convenience Store	Coca-Cola 20 oz	Taxed	Soda	Individual-size	10
Oakland	24 Months	30101	Chain Convenience Store	Diet Coke 12 oz	Untaxed	Soda	Individual-size	12.416667
Oakland	24 Months	30101	Chain Convenience Store	Diet Coke 2 L	Untaxed	Soda	Family-size	4.7169781
Oakland	24 Months	30101	Chain Convenience Store	Diet Coke 20 oz	Untaxed	Soda	Individual-size	10
Oakland	24 Months	30101	Chain Convenience Store	Diet Dr. Pepper 20 oz	Untaxed	Soda	Individual-size	12.45
Oakland	24 Months	30101	Chain Convenience Store	Diet Pepsi 20 oz	Untaxed	Soda	Individual-size	11.950001
Oakland	24 Months	30101	Chain Convenience Store	Dr. Pepper 20 oz	Taxed	Soda	Individual-size	12.45
Oakland	24 Months	30101	Chain Convenience Store	Gatorade 20 oz	Taxed	Sports Drinks	Individual-size	10.45
Oakland	24 Months	30101	Chain Convenience Store	Milk, 1%, Unflavored (Cheapest) 0.5 gal	Untaxed	Milk	Family-size	4.671875
Oakland	24 Months	30101	Chain Convenience Store	Milk, 1%, Unflavored (Cheapest) 1 gal	Untaxed	Milk	Family-size	3.1171875
Oakland	24 Months	30101	Chain Convenience Store	Milk, 2%, Unflavored (Cheapest) 0.5 gal	Untaxed	Milk	Family-size	4.671875
Oakland	24 Months	30101	Chain Convenience Store	Milk, 2%, Unflavored (Cheapest) 1 gal	Untaxed	Milk	Family-size	3.1171875
Oakland	24 Months	30101	Chain Convenience Store	Milk, Whole, Unflavored (Cheapest) 0.5 gal	Untaxed	Milk	Family-size	4.671875
Oakland	24 Months	30101	Chain Convenience Store	Milk, Whole, Unflavored (Cheapest) 1 gal	Untaxed	Milk	Family-size	3.1171875
Oakland	24 Months	30101	Chain Convenience Store	Monster 16 oz	Taxed	Energy Drinks	Individual-size	18.6875
Oakland	24 Months	30101	Chain Convenience Store	Monster Zero Ultra 16 oz	Untaxed	Energy Drinks	Individual-size	18.6875
Oakland	24 Months	30101	Chain Convenience Store	Pepsi 12 oz	Taxed	Soda	Individual-size	12.416667
Oakland	24 Months	30101	Chain Convenience Store	Pepsi 20 oz	Taxed	Soda	Individual-size	11.950001
Oakland	24 Months	30101	Chain Convenience Store	Red Bull 16 oz	Taxed	Energy Drinks	Individual-size	27.4375
Oakland	24 Months	30101	Chain Convenience Store	Red Bull Sugarfree 12 oz	Untaxed	Energy Drinks	Individual-size	31.583332
Oakland	24 Months	30101	Chain Convenience Store	Red Bull Sugarfree 16 oz	Untaxed	Energy Drinks	Individual-size	27.4375
Oakland	24 Months	30101	Chain Convenience Store	Red Bull Sugarfree 8.4 oz	Untaxed	Energy Drinks	Individual-size	33.214287
Oakland	24 Months	30101	Chain Convenience Store	Tropicana 100% Juice (Orange) 12 oz	Untaxed	Juice	Individual-size	18.25
Oakland	24 Months	30201	Supermarket	Arizona Green Tea 128 oz	Taxed	Ready-to-Drink Tea and Coffee	Family-size	4.1171875
Oakland	24 Months	30201	Supermarket	Arizona Green Tea 23 oz	Taxed	Ready-to-Drink Tea and Coffee	Individual-size	4.304348
Oakland	24 Months	30201	Supermarket	Arizona Zero Calorie Green Tea 128 oz	Untaxed	Ready-to-Drink Tea and Coffee	Family-size	2.7265625
Oakland	24 Months	30201	Supermarket	Arizona Zero Calorie Green Tea 23 oz	Untaxed	Ready-to-Drink Tea and Coffee	Individual-size	4.304348
Oakland	24 Months	30201	Supermarket	Capri Sun Juice 10 pk/6 oz	Taxed	Juice	Family-size	6.1500001
Oakland	24 Months	30201	Supermarket	Chocolate Milk, Any Fat % (Cheapest) 1 gal	Untaxed	Milk	Family-size	3.5390627
Oakland	24 Months	30201	Supermarket	Chocolate Milk, Any Fat % (Cheapest) 14 oz	Untaxed	Milk	Individual-size	13.500001
Oakland	24 Months	30201	Supermarket	Coca-Cola 1.25 L	Taxed	Soda	Family-size	4.3532238
Oakland	24 Months	30201	Supermarket	Coca-Cola 12 pk/12 oz	Taxed	Soda	Family-size	4.8541665
Oakland	24 Months	30201	Supermarket	Coca-Cola 2 L	Taxed	Soda	Family-size	3.9776399
Oakland	24 Months	30201	Supermarket	Coca-Cola 20 oz	Taxed	Soda	Individual-size	10.45
Oakland	24 Months	30201	Supermarket	Coca-Cola 6 pk/7.5 oz	Taxed	Soda	Family-size	6.644444
Oakland	24 Months	30201	Supermarket	Diet Coke 1.25 L	Untaxed	Soda	Family-size	4.3532238
Oakland	24 Months	30201	Supermarket	Diet Coke 12 pk/12 oz	Untaxed	Soda	Family-size	4.8541665
Oakland	24 Months	30201	Supermarket	Diet Coke 2 L	Untaxed	Soda	Family-size	2.9425662
Oakland	24 Months	30201	Supermarket	Diet Coke 20 oz	Untaxed	Soda	Individual-size	9.4499998
Oakland	24 Months	30201	Supermarket	Diet Coke 6 pk/7.5 oz	Untaxed	Soda	Family-size	6.644444
Oakland	24 Months	30201	Supermarket	Diet Dr. Pepper 20 oz	Untaxed	Soda	Individual-size	10.45
Oakland	24 Months	30201	Supermarket	Diet Mountain Dew 2 L	Untaxed	Soda	Family-size	2.9425662
Oakland	24 Months	30201	Supermarket	Diet Pepsi 12 pk/12 oz	Untaxed	Soda	Family-size	4.8541665
Oakland	24 Months	30201	Supermarket	Diet Pepsi 2 L	Untaxed	Soda	Family-size	2.9425662
Oakland	24 Months	30201	Supermarket	Dr. Pepper 2 L	Taxed	Soda	Family-size	3.9776399
Oakland	24 Months	30201	Supermarket	Dr. Pepper 20 oz	Taxed	Soda	Individual-size	10.45
Oakland	24 Months	30201	Supermarket	Gatorade 32 oz	Taxed	Sports Drinks	Individual-size	3.90625
Oakland	24 Months	30201	Supermarket	Gatorade 8 pk/20 oz	Taxed	Sports Drinks	Family-size	4.1187501
Oakland	24 Months	30201	Supermarket	Gatorade G2 32 oz	Taxed	Sports Drinks	Individual-size	3.90625
Oakland	24 Months	30201	Supermarket	Gatorade G2 8 pk/20 oz	Taxed	Sports Drinks	Family-size	4.1187501
Oakland	24 Months	30201	Supermarket	Kool Aid Jammers 10 pk/6 oz	Taxed	Juice	Family-size	5.1666665
Oakland	24 Months	30201	Supermarket	Milk, 1%, Unflavored (Cheapest) 0.5 gal	Untaxed	Milk	Family-size	4.203125
Oakland	24 Months	30201	Supermarket	Milk, 1%, Unflavored (Cheapest) 1 gal	Untaxed	Milk	Family-size	2.3359375
Oakland	24 Months	30201	Supermarket	Milk, 2%, Unflavored (Cheapest) 0.5 gal	Untaxed	Milk	Family-size	4.203125
Oakland	24 Months	30201	Supermarket	Milk, 2%, Unflavored (Cheapest) 1 gal	Untaxed	Milk	Family-size	2.3359375
Oakland	24 Months	30201	Supermarket	Milk, Skim, Unflavored (Cheapest) 0.5 gal	Untaxed	Milk	Family-size	4.203125
Oakland	24 Months	30201	Supermarket	Milk, Whole, Unflavored (Cheapest) 0.5 gal	Untaxed	Milk	Family-size	4.203125
Oakland	24 Months	30201	Supermarket	Milk, Whole, Unflavored (Cheapest) 1 gal	Untaxed	Milk	Family-size	2.4921875
Oakland	24 Months	30201	Supermarket	Minute Maid (Fruit Punch) 59 oz	Taxed	Juice	Family-size	5.0677967
Oakland	24 Months	30201	Supermarket	Minute Maid 100% Juice (Orange) 59 oz	Untaxed	Juice	Family-size	5.0677967
Oakland	24 Months	30201	Supermarket	Monster 16 oz	Taxed	Energy Drinks	Individual-size	13.500001
Oakland	24 Months	30201	Supermarket	Monster 4 pk/16 oz	Taxed	Energy Drinks	Family-size	14.734375
Oakland	24 Months	30201	Supermarket	Monster Zero Ultra 16 oz	Untaxed	Energy Drinks	Individual-size	13.500001
Oakland	24 Months	30201	Supermarket	Mountain Dew 2 L	Taxed	Soda	Family-size	3.9776399
Oakland	24 Months	30201	Supermarket	Pepsi 12 pk/12 oz	Taxed	Soda	Family-size	5.854167
Oakland	24 Months	30201	Supermarket	Pepsi 2 L	Taxed	Soda	Family-size	3.9776399
Oakland	24 Months	30201	Supermarket	Pepsi 20 oz	Taxed	Soda	Individual-size	10.45
Oakland	24 Months	30201	Supermarket	Powerade 32 oz	Taxed	Sports Drinks	Individual-size	4.125
Oakland	24 Months	30201	Supermarket	Powerade 8 pk/20 oz	Taxed	Sports Drinks	Family-size	5.1812501
Oakland	24 Months	30201	Supermarket	Powerade Zero 32 oz	Untaxed	Sports Drinks	Individual-size	3.125
Oakland	24 Months	30201	Supermarket	Pure Leaf Sweet Tea 18.5 oz	Taxed	Ready-to-Drink Tea and Coffee	Individual-size	6.7567563
Oakland	24 Months	30201	Supermarket	Pure Leaf Sweet Tea 64 oz	Taxed	Ready-to-Drink Tea and Coffee	Family-size	5.515625
Oakland	24 Months	30201	Supermarket	Pure Leaf Unsweetened Tea 18.5 oz	Untaxed	Ready-to-Drink Tea and Coffee	Individual-size	6.7567563
Oakland	24 Months	30201	Supermarket	RC Cola 2 L	Taxed	Soda	Family-size	3.9776399
Oakland	24 Months	30201	Supermarket	Red Bull 12 oz	Taxed	Energy Drinks	Individual-size	21.833332
Oakland	24 Months	30201	Supermarket	Red Bull 4 pk/8.4 oz	Taxed	Energy Drinks	Family-size	24.672619
Oakland	24 Months	30201	Supermarket	Red Bull 8.4 oz	Taxed	Energy Drinks	Individual-size	19.761906
Oakland	24 Months	30201	Supermarket	Red Bull Sugarfree 12 oz	Untaxed	Energy Drinks	Individual-size	20.833332
Oakland	24 Months	30201	Supermarket	Red Bull Sugarfree 8.4 oz	Untaxed	Energy Drinks	Individual-size	19.761906
Oakland	24 Months	30201	Supermarket	Starbucks Frappuccino (coffee flavor) 13.7 oz	Taxed	Ready-to-Drink Tea and Coffee	Individual-size	21.824818
Oakland	24 Months	30201	Supermarket	Starbucks Frappuccino (coffee flavor) 4 pk/9.5 oz	Taxed	Ready-to-Drink Tea and Coffee	Family-size	18.078947
Oakland	24 Months	30201	Supermarket	Tropicana 100% Juice (Orange) 59 oz	Untaxed	Juice	Family-size	5.0847454
Oakland	24 Months	30201	Supermarket	Vitamin Water 20 oz	Taxed	Sports Drinks	Individual-size	7.2500005
Oakland	24 Months	30201	Supermarket	Vitamin Water 6 pk/16.9 oz	Taxed	Sports Drinks	Family-size	6.6568046
Oakland	24 Months	30201	Supermarket	Vitamin Water Zero 20 oz	Untaxed	Sports Drinks	Individual-size	6.25
Oakland	24 Months	30202	Supermarket	Capri Sun Juice 10 pk/6 oz	Taxed	Juice	Family-size	5.1666665
Oakland	24 Months	30202	Supermarket	Chocolate Milk, Any Fat % (Cheapest) 0.5 gal	Untaxed	Milk	Family-size	7.7968745
Oakland	24 Months	30202	Supermarket	Chocolate Milk, Any Fat % (Cheapest) 14 oz	Untaxed	Milk	Individual-size	8.9285717
Oakland	24 Months	30202	Supermarket	Coca-Cola 1.25 L	Taxed	Soda	Family-size	3.9510236
Oakland	24 Months	30202	Supermarket	Coca-Cola 2 L	Taxed	Soda	Family-size	3.9480665
Oakland	24 Months	30202	Supermarket	Diet Coke 12 pk/12 oz	Untaxed	Soda	Family-size	4.1597223
Oakland	24 Months	30202	Supermarket	Diet Coke 2 L	Untaxed	Soda	Family-size	2.9425662
Oakland	24 Months	30202	Supermarket	Diet Coke 20 oz	Untaxed	Soda	Individual-size	9.9499998
Oakland	24 Months	30202	Supermarket	Diet Dr. Pepper 12 pk/12 oz	Untaxed	Soda	Family-size	4.1597223
Oakland	24 Months	30202	Supermarket	Diet Dr. Pepper 2 L	Untaxed	Soda	Family-size	2.5876839
Oakland	24 Months	30202	Supermarket	Diet Pepsi 12 pk/12 oz	Untaxed	Soda	Family-size	4.1597223
Oakland	24 Months	30202	Supermarket	Diet Pepsi 2 L	Untaxed	Soda	Family-size	2.5876839
Oakland	24 Months	30202	Supermarket	Diet Pepsi 20 oz	Untaxed	Soda	Individual-size	9.9499998
Oakland	24 Months	30202	Supermarket	Dr. Pepper 12 pk/12 oz	Taxed	Soda	Family-size	4.1597223
Oakland	24 Months	30202	Supermarket	Dr. Pepper 2 L	Taxed	Soda	Family-size	3.593184
Oakland	24 Months	30202	Supermarket	Gatorade 32 oz	Taxed	Sports Drinks	Individual-size	4.125
Oakland	24 Months	30202	Supermarket	Gatorade 8 pk/20 oz	Taxed	Sports Drinks	Family-size	5.9937501
Oakland	24 Months	30202	Supermarket	Gatorade G2 32 oz	Taxed	Sports Drinks	Individual-size	4.125
Oakland	24 Months	30202	Supermarket	Gatorade G2 8 pk/20 oz	Taxed	Sports Drinks	Family-size	5.9937501
Oakland	24 Months	30202	Supermarket	Kool Aid Jammers 10 pk/6 oz	Taxed	Juice	Family-size	4.3333335
Oakland	24 Months	30202	Supermarket	Milk, 1%, Unflavored (Cheapest) 0.5 gal	Untaxed	Milk	Family-size	4.203125
Oakland	24 Months	30202	Supermarket	Milk, 1%, Unflavored (Cheapest) 1 gal	Untaxed	Milk	Family-size	1.9453125
Oakland	24 Months	30202	Supermarket	Milk, 2%, Unflavored (Cheapest) 0.5 gal	Untaxed	Milk	Family-size	4.203125
Oakland	24 Months	30202	Supermarket	Milk, 2%, Unflavored (Cheapest) 1 gal	Untaxed	Milk	Family-size	1.9453125
Oakland	24 Months	30202	Supermarket	Milk, Skim, Unflavored (Cheapest) 0.5 gal	Untaxed	Milk	Family-size	4.203125
Oakland	24 Months	30202	Supermarket	Milk, Skim, Unflavored (Cheapest) 1 gal	Untaxed	Milk	Family-size	1.9453125
Oakland	24 Months	30202	Supermarket	Milk, Whole, Unflavored (Cheapest) 0.5 gal	Untaxed	Milk	Family-size	4.203125
Oakland	24 Months	30202	Supermarket	Milk, Whole, Unflavored (Cheapest) 1 gal	Untaxed	Milk	Family-size	1.9453125
Oakland	24 Months	30202	Supermarket	Minute Maid 100% Juice (Orange) 59 oz	Untaxed	Juice	Family-size	5.9152546
Oakland	24 Months	30202	Supermarket	Monster 16 oz	Taxed	Energy Drinks	Individual-size	15.062501
Oakland	24 Months	30202	Supermarket	Monster Zero Ultra 16 oz	Untaxed	Energy Drinks	Individual-size	14.0625
Oakland	24 Months	30202	Supermarket	Monster Zero Ultra 4 pk/16 oz	Untaxed	Energy Drinks	Family-size	9.359375
Oakland	24 Months	30202	Supermarket	Pepsi 1.25 L	Taxed	Soda	Family-size	3.9510236
Oakland	24 Months	30202	Supermarket	Pepsi 12 pk/12 oz	Taxed	Soda	Family-size	4.1597223
Oakland	24 Months	30202	Supermarket	Pepsi 2 L	Taxed	Soda	Family-size	3.593184
Oakland	24 Months	30202	Supermarket	Pepsi 20 oz	Taxed	Soda	Individual-size	10.950001
Oakland	24 Months	30202	Supermarket	Powerade 32 oz	Taxed	Sports Drinks	Individual-size	3.5
Oakland	24 Months	30202	Supermarket	Powerade Zero 32 oz	Untaxed	Sports Drinks	Individual-size	2.5
Oakland	24 Months	30202	Supermarket	Pure Leaf Sweet Tea 18.5 oz	Taxed	Ready-to-Drink Tea and Coffee	Individual-size	11.783784
Oakland	24 Months	30202	Supermarket	Red Bull 12 oz	Taxed	Energy Drinks	Individual-size	21.833332
Oakland	24 Months	30202	Supermarket	Red Bull 16 oz	Taxed	Energy Drinks	Individual-size	29.4375
Oakland	24 Months	30202	Supermarket	Red Bull 8.4 oz	Taxed	Energy Drinks	Individual-size	24.761904
Oakland	24 Months	30202	Supermarket	Red Bull Sugarfree 12 oz	Untaxed	Energy Drinks	Individual-size	20.833332
Oakland	24 Months	30202	Supermarket	Red Bull Sugarfree 4 pk/8.4 oz	Untaxed	Energy Drinks	Family-size	17.827379
Oakland	24 Months	30202	Supermarket	Red Bull Sugarfree 8.4 oz	Untaxed	Energy Drinks	Individual-size	23.809525
Oakland	24 Months	30202	Supermarket	Starbucks Frappuccino (coffee flavor) 13.7 oz	Taxed	Ready-to-Drink Tea and Coffee	Individual-size	22.846716
Oakland	24 Months	30202	Supermarket	Vitamin Water 20 oz	Taxed	Sports Drinks	Individual-size	6
Oakland	24 Months	30202	Supermarket	Vitamin Water Zero 20 oz	Untaxed	Sports Drinks	Individual-size	8.2999992
Oakland	24 Months	30204	Non-chain Convenience Store	Coca-Cola 12 oz	Taxed	Soda	Individual-size	11.416667
Oakland	24 Months	30205	Chain Convenience Store	Arizona Green Tea 23 oz	Taxed	Ready-to-Drink Tea and Coffee	Individual-size	4.304348
Oakland	24 Months	30205	Chain Convenience Store	Coca-Cola 20 oz	Taxed	Soda	Individual-size	13.6
Oakland	24 Months	30205	Chain Convenience Store	Diet Pepsi 20 oz	Untaxed	Soda	Individual-size	9.8000002
Oakland	24 Months	30205	Chain Convenience Store	Pepsi 20 oz	Taxed	Soda	Individual-size	9.8000002
Oakland	24 Months	30206	Drug Store/Pharmacy	Aquafina Water 20 oz	Untaxed	Bottled Water	Individual-size	7.5000005
[truncated: 8,977 more rows]
